# Supplementary material for: Unraveling the Folding Dynamics of DNA Origami Structures
Source: Small. 2025 Oct 19;21(49):e04855. doi: 10.1002/smll.202504855 (PMC12696799; doi:10.1002/smll.202504855)
Supplement: Supplementary file 2 — Supporting Information [file SMLL-21-e04855-s002.zip]

Archive with 2 entries (2 files):
- unfolding raw qPCR data.xlsx
- Raw data-R3.pdf
