# Supplementary material for: Unraveling the Folding Dynamics of DNA Origami Structures
Source: Small. 2025 Oct 19;21(49):e04855. doi: 10.1002/smll.202504855 (PMC12696799; doi:10.1002/smll.202504855)
Supplement: Supplementary file 2 — Supporting Information [file SMLL-21-e04855-s002.zip › unfolding raw qPCR data.xlsx]

## Sheet: DNA origami folding raw RFU dat
Temperature	RFU	RFU	RFU	RFU	RFU	RFU	RFU	RFU	RFU
	a.u.	a.u.	a.u.	a.u.	a.u.	a.u.	a.u.	a.u.	a.u.
	30hb	24hb	24hb-flex	2hb	3-arm linkage	Longhorn	6hb	Hilbert	Crown
25	39300.1	41170.8	42071.8	35377.9	38322.7	40500.7	46704.3	32192.7	37376.5
25.2	39229.4	41083.1	41957.8	35309.3	38221.7	40425.4	46607.8	32131.7	37304.7
25.4	39145.2	40993.6	41855.5	35241	38133.5	40346.4	46509	32067.1	37234.2
25.6	39061	40904.8	41753.6	35172.7	38044.4	40268.4	46410	32002.5	37162.7
25.8	38972	40814.7	41656.6	35104.4	37960.5	40188.2	46309.2	31936.3	37092
26	38883.4	40725.8	41560.4	35036.3	37876.3	40108.6	46207.3	31870.3	37020.3
26.2	38793.7	40635.8	41465.9	34969.3	37791.4	40028.1	46104.1	31803.3	36948.5
26.4	38704.4	40543.4	41371.3	34902.8	37706.2	39947.9	46000.2	31737.2	36876.2
26.6	38616.5	40449.3	41275.6	34837.5	37620.7	39866.7	45895.4	31670.8	36804.1
26.8	38528.2	40354.8	41180.1	34772.8	37534.6	39787.1	45790.4	31604.6	36731.2
27	38440.6	40257.1	41083.4	34708.3	37449.3	39708.8	45685.1	31537.5	36657.8
27.2	38353.2	40161.4	40985.5	34642.1	37365	39632.6	45579.7	31471	36583.5
27.4	38266.7	40068.7	40886.8	34575.6	37279.8	39557	45473.3	31403.7	36508.8
27.6	38179.8	39975.9	40788.7	34506.7	37194.2	39481.2	45365.8	31336.6	36433.9
27.8	38092.7	39882.7	40690.5	34437.4	37109	39404.8	45258.1	31269.1	36358.8
28	38004.3	39790.5	40592.8	34367.8	37024.5	39327.3	45150.2	31202.5	36284.6
28.2	37918.1	39695.9	40496.3	34299.8	36940.9	39248.7	45041.2	31135.5	36211.2
28.4	37832.3	39599.7	40399.6	34232	36859.3	39170.6	44932.4	31069.3	36138.2
28.6	37748.6	39504.2	40302.2	34165.9	36778.6	39095.2	44824.1	31003	36065.2
28.8	37666.2	39409.8	40204.5	34100.4	36698.5	39021.5	44714.8	30936.9	35992.8
29	37585.3	39316.5	40107.4	34034.9	36618	38949.7	44604.1	30870.2	35920
29.2	37503.2	39223	40009.9	33967.7	36536.9	38878.7	44493.4	30803.7	35847.1
29.4	37421.1	39129	39912.4	33900.6	36455.1	38808.6	44381.3	30736.4	35774.2
29.6	37338	39034	39814.8	33833	36373.6	38738.1	44268.5	30668.7	35701.5
29.8	37253.2	38937.8	39717.3	33765.1	36290.9	38666.8	44155	30601.6	35629
30	37169.2	38839.1	39617.7	33697.6	36209.1	38593.9	44041.8	30535	35556.8
30.2	37084.1	38741	39517	33631.5	36128.3	38522.8	43927.6	30468.5	35484.5
30.4	36999.5	38642.7	39417.5	33564.9	36047.2	38451.8	43813.5	30402.5	35412.4
30.6	36915.5	38546.2	39318.7	33498.6	35967.1	38382.6	43698.4	30336.9	35340.2
30.8	36833.6	38450.4	39219.2	33432.4	35889	38314.7	43582.9	30270.5	35266.6
31	36751.6	38357.6	39122.3	33366.7	35811.1	38251.4	43466.2	30203.9	35192
31.2	36673.1	38265.7	39026.6	33300.2	35733.1	38186.8	43348.9	30137.2	35117.2
31.4	36593.7	38174.1	38929.4	33233.9	35656	38122.6	43230.7	30070.3	35040.8
31.6	36513.1	38080.1	38830.2	33169.4	35578.5	38056.7	43112.7	30002.9	34964.3
31.8	36431.7	37985.2	38731.1	33103.8	35499.9	37991	42993.6	29936	34888
32	36350.3	37886.8	38629.3	33036.4	35420.7	37921.5	42873.8	29868.8	34811.9
32.2	36265.7	37787.7	38525.5	32968.9	35341.7	37853.1	42753.9	29801	34735.8
32.4	36181.9	37688.6	38421.9	32901.2	35262.4	37784.4	42633.7	29732.9	34660.3
32.6	36098.7	37590.7	38319.5	32830.5	35181.8	37716.3	42511.7	29664.9	34583.8
32.8	36015.6	37493.4	38217.3	32760.1	35102.7	37646.9	42389.2	29596.3	34507.8
33	35931.7	37398.2	38117	32690.5	35024.3	37579.7	42265.9	29527.1	34431.7
33.2	35850.1	37302.8	38018.7	32621.4	34946.1	37512.1	42141.3	29458.2	34355
33.4	35769.3	37206.7	37920.2	32552.5	34867.2	37445.5	42015.4	29389	34278.4
33.6	35688.7	37110.7	37822.3	32485.3	34790.5	37380.4	41889.7	29319.2	34202.5
33.8	35608.7	37013.8	37724.4	32418.5	34712.2	37316.9	41763.4	29249.1	34126.2
34	35529.1	36915.3	37625	32352.8	34633.8	37254	41636.6	29179.6	34050.4
34.2	35447	36815.5	37525	32287.7	34555.4	37191.1	41509.4	29109.7	33975.3
34.4	35364.2	36715.3	37425.6	32222.7	34478.2	37127.7	41381.6	29040.4	33899.9
34.6	35280.6	36614.2	37325.1	32158	34399.3	37062.8	41252.1	28971.5	33824.6
34.8	35194.4	36513.3	37223.2	32094	34321.7	36997.1	41121.5	28903.3	33749.2
35	35107.9	36412.4	37120.6	32029.2	34244.1	36929.6	40990.8	28834.9	33674.1
35.2	35022	36313	37017.1	31963.3	34167.5	36863.2	40859.6	28766.6	33598.5
35.4	34935.1	36214	36912.5	31897.1	34090.2	36796.2	40727.7	28698	33523.4
35.6	34848.8	36114.3	36808.9	31830.7	34014.9	36729.2	40595.9	28628.9	33448.1
35.8	34763.8	36015	36705.4	31763.5	33939.2	36662.2	40464.1	28559.7	33372.2
36	34680	35916.8	36604.3	31696	33863.6	36596	40331.5	28490.1	33295
36.2	34597.5	35819.9	36504.6	31628.9	33787.1	36528.3	40198.3	28419.9	33216.9
36.4	34514.9	35723.6	36405	31561.4	33711.5	36461.6	40065.3	28349.6	33137.7
36.6	34432.5	35628.5	36303.9	31492.9	33634.9	36395.7	39932.2	28279	33057.8
36.8	34351.2	35532.6	36205.1	31424	33558.2	36329.8	39798.2	28208	32978.4
37	34268.2	35437.6	36104.2	31355.8	33481.6	36263.7	39663.8	28137.1	32899.2
37.2	34183.1	35340.5	36003.3	31288.1	33405.3	36199	39529.3	28066.7	32821.1
37.4	34098.2	35242.1	35903.3	31221.1	33328.8	36133.1	39393.7	27996.1	32743.7
37.6	34010.9	35144.3	35803.1	31155.5	33252.6	36066.3	39257.4	27926.1	32666.4
37.8	33921	35046.9	35700.8	31091.3	33177.7	36000.1	39121.8	27856.6	32588.1
38	33830	34947.1	35598.6	31027.4	33102.6	35933.2	38985.6	27787.2	32510.7
38.2	33737.3	34846.8	35493.8	30963.5	33028.1	35864.2	38849	27717.7	32432
38.4	33642	34747.5	35388.8	30899.5	32953.5	35796.8	38712.8	27649.2	32353.4
38.6	33547.3	34649.7	35286.1	30834.9	32878.8	35730.8	38576.6	27581.2	32274.5
38.8	33451.5	34553.3	35184.6	30769.8	32803.1	35664.4	38439.2	27513.1	32196.5
39	33357	34460.6	35084.4	30704.3	32727	35600.1	38302	27445.3	32117.5
39.2	33262.4	34370.9	34987.1	30638.6	32649.4	35537.3	38164.8	27378	32039.3
39.4	33168.4	34280.3	34889.9	30572.9	32572.2	35472.8	38027.4	27310.5	31960.6
39.6	33072.5	34187.2	34791	30507.6	32494.9	35407.9	37889.5	27242.7	31882.3
39.8	32978.1	34094.4	34692.7	30441.8	32418.5	35343.7	37752.6	27175.9	31803.6
40	32880.3	33998.8	34593	30375.9	32343.8	35278.9	37615.3	27109.7	31725.5
40.2	32781.6	33901.9	34493	30310.2	32270.6	35214.1	37478.5	27043.8	31647.4
40.4	32681.2	33807.8	34392.4	30245.6	32197.3	35151.9	37341.8	26978.4	31570.3
40.6	32578.2	33714.8	34292.2	30181.4	32124.2	35087.7	37205.8	26913.4	31493.9
40.8	32468.9	33619.9	34191.4	30117.5	32050.3	35022.1	37069.5	26847.1	31417.3
41	32357.6	33524.8	34091.4	30054.4	31975.5	34954.3	36934.1	26780.9	31340.6
41.2	32243.5	33429.2	33989.8	29991.7	31899.6	34884.6	36799.1	26714.2	31263.7
41.4	32126.9	33330.5	33887.2	29928.7	31824.3	34812.2	36664.6	26647.9	31186.5
41.6	32009	33232.6	33784.2	29865.9	31749.2	34742	36530.2	26582.1	31109
41.8	31890.3	33135.3	33679.6	29804.6	31673.9	34671.7	36395.7	26518.2	31033.2
42	31769	33038.8	33575.1	29744	31598.2	34602.7	36261.1	26454.4	30957.5
42.2	31643.1	32943	33470.6	29684.3	31522.7	34533.4	36126.1	26390.8	30882.4
42.4	31512.3	32847.6	33367	29625.6	31445.9	34463.7	35990.8	26327.2	30807.3
42.6	31377.9	32751.5	33262.8	29568.1	31369.2	34393.3	35855.4	26263.9	30732.5
42.8	31240.1	32655.3	33160.3	29510.6	31293.1	34323.3	35720.6	26200.1	30656.3
43	31097	32559.1	33055.1	29453.4	31218.1	34252.3	35585.3	26136.4	30580.1
43.2	30951.3	32463.1	32950.6	29396.7	31143.6	34183.4	35450.5	26073.1	30503.7
43.4	30802.1	32367.8	32845.4	29339.8	31069.5	34114.1	35315.9	26009.3	30427.7
43.6	30648	32269.9	32740.2	29282.9	30994.7	34042.1	35182	25944.5	30351.7
43.8	30489	32171.9	32632.1	29227.5	30919.7	33968.4	35047.9	25879.3	30276.7
44	30328.7	32072.6	32525.4	29172.4	30842.5	33894.3	34915	25813.5	30202.3
44.2	30166.2	31972.6	32416.3	29117.9	30764.9	33818.5	34782.1	25747.6	30128.3
44.4	30002.9	31873.8	32306.2	29065	30688.5	33745.4	34649.6	25681.8	30054.1
44.6	29838.2	31779.2	32194	29013	30612.4	33674.7	34516.1	25616	29979.7
44.8	29674	31685.9	32081.8	28960.4	30536.2	33606.2	34382.7	25550	29904.6
45	29507.1	31593.4	31966.1	28908.7	30461.4	33539.6	34248.4	25483.5	29828.4
45.2	29338.9	31500.4	31848.8	28857.2	30385.9	33472.7	34113.8	25416.4	29751.8
45.4	29169.6	31403.2	31729.3	28805.9	30308	33402.6	33977.7	25348.9	29675.1
45.6	29001.6	31302.3	31607.5	28754.2	30228.7	33330.7	33841.2	25281.2	29598.6
45.8	28832.7	31199.9	31481.9	28703	30148.3	33257.2	33702.9	25212.8	29522.5
46	28666.9	31097	31355.2	28652.5	30066.8	33181.7	33562	25144.7	29447.4
46.2	28502.9	30993.4	31225.6	28602	29985.6	33106.1	33418.1	25075.6	29372.2
46.4	28341	30892.6	31092.3	28551.4	29904.3	33031.4	33270.1	25005.9	29297.2
46.6	28179.4	30791	30955	28501.7	29822.8	32957.6	33117	24934.7	29221.8
46.8	28019.2	30686.9	30813.8	28451.8	29740.1	32883.1	32958	24863.2	29145.7
47	27858.1	30581	30665.5	28401.8	29656	32808.8	32792.7	24790.2	29068.6
47.2	27697.2	30474.9	30509.8	28352.7	29569.7	32734.9	32620.3	24716.4	28990.9
47.4	27535.4	30366.2	30346	28303.3	29480.7	32661	32440.3	24641.2	28911.4
47.6	27372.7	30256.7	30172.8	28253.1	29389.2	32586	32251.7	24565.6	28831.1
47.8	27209.8	30146.3	29990.2	28204	29293.3	32510.9	32053.3	24488.9	28750.5
48	27046.1	30033.8	29799	28154.2	29190.4	32434.4	31843.7	24411.7	28669.9
48.2	26880.2	29916.3	29600.9	28103.9	29078.7	32355.2	31620.9	24333.5	28589.2
48.4	26712.1	29794.6	29396.8	28054.4	28958	32274.2	31382.9	24254.6	28509.4
48.6	26542.5	29669.9	29189.5	28005.2	28825.6	32191.9	31127.2	24174	28429.5
48.8	26370.7	29541.7	28980.5	27954.3	28683	32107.9	30851.4	24091.7	28348.6
49	26196.1	29408.2	28771.1	27903.5	28530.8	32024	30552.4	24007.7	28266.3
49.2	26019.3	29271.6	28560.3	27852.1	28370.5	31940.5	30228.4	23922.1	28182.7
49.4	25842.1	29130.9	28350.7	27799.7	28204	31856.9	29880	23835	28097.4
49.6	25664	28984.1	28141.7	27748	28035	31775.3	29509.6	23746.4	28010.5
49.8	25484	28831.8	27932.3	27696.9	27864.7	31694.9	29122.8	23656.2	27921.8
50	25304.3	28674.6	27722.8	27645.3	27698.4	31614.6	28727.2	23564.3	27831.4
50.2	25124.8	28510.7	27514.3	27593.6	27537.6	31535.1	28331.6	23469.8	27739.5
50.4	24943.7	28340.3	27304.9	27541.8	27382.6	31457	27942.7	23372.5	27645.2
50.6	24760.2	28163.8	27094.6	27487.8	27233.3	31375.3	27568	23271.6	27549
50.8	24576.9	27980.6	26885.7	27433.4	27089.1	31292.6	27210.5	23166.9	27451.5
51	24392.9	27793	26678.3	27379.8	26945.5	31210.5	26872.8	23057.9	27352.2
51.2	24208	27601.3	26472.4	27327.1	26800.6	31127.5	26554.5	22944.5	27249.8
51.4	24022	27405.8	26268.9	27273.3	26651.7	31043.3	26254.7	22826.5	27145
51.6	23836.5	27207.2	26067.6	27221	26495.8	30961.8	25970.2	22704.7	27036.6
51.8	23648.6	27005	25865.3	27168.5	26329.9	30880.3	25699.2	22578.6	26923.6
52	23458	26800	25662.8	27114.2	26152.4	30796.7	25437.7	22447.3	26806.7
52.2	23264.1	26593	25458.4	27058.8	25961.5	30711	25183.1	22311.2	26685.5
52.4	23067	26384.6	25252.5	27003.4	25754.9	30623.3	24932.1	22169.6	26559
52.6	22865.2	26176.1	25044.4	26945.7	25531.5	30532.2	24683.1	22021.9	26427.6
52.8	22660.9	25971.1	24836.1	26887.2	25293	30440.4	24433.8	21868.1	26290.3
53	22453.1	25766.6	24623.5	26828.6	25039.4	30348.3	24184.1	21709.4	26145.3
53.2	22242.7	25564.8	24408.3	26769.1	24772.9	30256.2	23933.1	21546.2	25992.4
53.4	22031.3	25366.7	24188.1	26709.5	24498.5	30165.1	23681.4	21378.8	25831.6
53.6	21819.8	25171	23963.1	26651.4	24220.5	30074.2	23428.7	21207.5	25661.7
53.8	21607.9	24974.9	23733	26593.2	23940.5	29982.3	23175.8	21032.7	25482.9
54	21398.2	24780	23500.9	26534.4	23663.5	29889.9	22921.8	20853.7	25295.7
54.2	21192.2	24584.8	23266.1	26475.1	23391.2	29799.2	22667.3	20669.4	25099.3
54.4	20988.9	24386.1	23030.7	26414.3	23122.5	29706.4	22411.2	20479.5	24893.2
54.6	20788.6	24183.6	22794.9	26350.2	22857.9	29613.6	22153.7	20283.4	24676.3
54.8	20590.7	23976.6	22557.8	26285.1	22598.4	29519.3	21894.7	20079.9	24449
55	20394.5	23765.4	22320.9	26219.5	22343.1	29423.9	21633.8	19868.9	24209
55.2	20197.5	23548	22085.3	26152.7	22091.5	29325.1	21371	19651.1	23955.8
55.4	20000	23326.4	21851	26085.9	21845.9	29226.8	21107	19427.1	23688.4
55.6	19800.4	23100.9	21618.9	26020.2	21606.9	29126.2	20841.7	19198.3	23405.9
55.8	19597.6	22872.4	21390.3	25953.4	21373.9	29025	20575	18967.3	23106.6
56	19388.2	22637.9	21162.5	25885.4	21147.4	28920.9	20307.4	18735.4	22791.1
56.2	19172.6	22399.5	20934.4	25817.8	20928.5	28813.9	20039.7	18505.2	22459.8
56.4	18950.3	22156.3	20705.1	25749.5	20715.2	28702.6	19771.1	18277.9	22113.8
56.6	18722.3	21909.1	20473	25679.5	20506.5	28588.1	19501.6	18054.8	21756.8
56.8	18489.7	21657.6	20237.3	25609.4	20301.5	28468.5	19231.5	17835.5	21393.7
57	18258.9	21406.2	19998.8	25538.8	20098.7	28346.2	18960.6	17619.9	21029.6
57.2	18031.5	21154.7	19757.6	25467.3	19896.5	28219.2	18687.6	17406.7	20669.2
57.4	17808.2	20904.7	19513.9	25394.1	19694.8	28086.5	18413.7	17194.6	20318
57.6	17590.4	20655.8	19268.3	25320.9	19492.6	27945.2	18139.3	16981.9	19978
57.8	17379.1	20409.4	19021.4	25246.8	19289.9	27794.9	17865.1	16766.9	19649.8
58	17171	20163.9	18773.1	25172.6	19085.5	27629.8	17591.7	16549.3	19331.9
58.2	16964.5	19919.3	18524.3	25096.5	18879.7	27446.3	17320.2	16328.6	19022.8
58.4	16760.7	19674.4	18274.6	25020.6	18672.4	27240.6	17050.2	16105.2	18719.2
58.6	16558.4	19430.4	18025.2	24944.2	18463.9	27012.4	16781.5	15880.5	18419.4
58.8	16357.1	19186.3	17775.9	24866.2	18253.5	26760.7	16513.7	15657.6	18121.1
59	16156.3	18941.6	17527.5	24786.4	18043.2	26490.8	16247.2	15438.8	17824.1
59.2	15957	18697.7	17279.3	24707.7	17832.1	26212.5	15981.4	15226.3	17529.4
59.4	15757.8	18455.1	17032.7	24627.6	17619.8	25932.4	15717.8	15021.8	17239
59.6	15558.5	18212.1	16787	24546.9	17406.1	25657.9	15456.3	14825.6	16955.2
59.8	15359.7	17971	16542.5	24466.2	17191.5	25397.3	15197.3	14636.5	16681.3
60	15161.6	17731.1	16298.9	24385.7	16973.8	25152.1	14940.3	14452.7	16420.3
60.2	14963.9	17490.3	16056.5	24303.5	16752.9	24917.8	14685.5	14273	16172.8
60.4	14767.2	17248.7	15814.5	24220.7	16529.2	24694.9	14432.5	14096.4	15938.1
60.6	14571	17006.7	15572.9	24136.3	16302	24479.1	14181.1	13922.3	15714.3
60.8	14374.4	16761	15331.5	24051.1	16071.4	24264	13931.3	13751.3	15498.4
61	14178.3	16511.9	15090.5	23964	15838.1	24047.7	13683.1	13582.8	15286.3
61.2	13982.7	16260.8	14849.7	23875.3	15603.4	23830.1	13437.2	13416.5	15075.2
61.4	13788	16006.4	14609.7	23785.2	15366.7	23608	13193	13251.4	14863.4
61.6	13595.1	15749.6	14371.5	23694.1	15128.6	23379.9	12951.5	13086.3	14649.6
61.8	13403.9	15491.1	14134.6	23600.3	14889.8	23146.1	12712.9	12919.2	14433.8
62	13214.5	15231.5	13898.9	23503.7	14651.1	22905.1	12477.5	12750.1	14216.2
62.2	13027.1	14970	13666	23403.9	14412.5	22657.5	12245.4	12579	13997.2
62.4	12841.2	14708.4	13435.4	23298.2	14174.5	22404.6	12017.1	12406.1	13777
62.6	12656.5	14446.5	13206.6	23183.6	13938.1	22148.7	11792.5	12231.7	13555.7
62.8	12473.9	14185.6	12981.2	23056.7	13702.9	21892	11571.8	12056.5	13333.8
63	12292.5	13926.4	12759.7	22912.6	13469.7	21637.3	11355.1	11880	13111.8
63.2	12112.2	13671.3	12540.8	22743.4	13239.1	21385.2	11142.6	11701.6	12890
63.4	11934	13421.1	12325.6	22543.4	13012.1	21136.1	10934.6	11521.7	12669.2
63.6	11758.4	13177.4	12115.1	22308.5	12789.6	20889.2	10731.4	11340.5	12450.5
63.8	11585.1	12940.3	11908.4	22037.7	12572.6	20642.2	10532.3	11158.2	12234.4
64	11414.4	12710.1	11705.2	21732.4	12360.7	20391.4	10338.3	10975.8	12021.9
64.2	11246.7	12484.8	11507.3	21399.6	12154.6	20133.3	10148.8	10794.3	11813.7
64.4	11081.6	12262.8	11313.7	21045.4	11954	19864.6	9963.79	10613.8	11610.5
64.6	10918.8	12042.3	11124.1	20678.4	11759	19584.2	9783.25	10435	11412.3
64.8	10758.6	11821.8	10938.9	20307.1	11568.7	19291.6	9607.73	10258.9	11218.6
65	10601.2	11600.1	10759	19937.5	11383.4	18989.3	9436.65	10086	11029.5
65.2	10446.4	11377.3	10583.2	19571.4	11203.2	18681.2	9270.58	9916.37	10843.9
65.4	10293.3	11154.6	10412.4	19212.2	11027.2	18371.3	9109.33	9750.44	10661.6
65.6	10142.4	10933.6	10246.5	18856.4	10854.7	18062.7	8952.71	9587.99	10481.8
65.8	9993.26	10717.1	10085.6	18499.7	10686.4	17759.7	8800.54	9428.6	10305
66	9846.17	10508.2	9929.01	18139.1	10521.6	17464.5	8652.79	9272.02	10130.6
66.2	9700.77	10309.2	9777.31	17771.4	10358.9	17177.8	8509.12	9118.17	9959.63
66.4	9557.9	10121.3	9630.44	17391.3	10198.9	16900.3	8369.5	8966.24	9791.31
66.6	9417.14	9944.94	9487.93	16996	10041.4	16632	8234.01	8817.17	9626.59
66.8	9278.61	9778.83	9349.58	16583.4	9885.78	16370.8	8102.4	8670.22	9464.97
67	9141.75	9621.32	9214.87	16155.8	9732.22	16115.8	7974.6	8525.43	9306.62
67.2	9006.8	9470.57	9083.4	15719.8	9581.29	15866	7850.29	8382.87	9151.21
67.4	8873.63	9325.99	8955.1	15284.6	9432.09	15620.7	7729.61	8243.44	8998.62
67.6	8742.41	9186.15	8830.05	14858.7	9284.83	15379.1	7612.26	8106.26	8849.05
67.8	8613.26	9050.83	8707.96	14442.7	9139.04	15141.8	7498.44	7972.21	8702.76
68	8486.33	8919.49	8589.05	14027.9	8994.44	14908	7387.91	7841.48	8559.44
68.2	8362.21	8792.4	8473.52	13602.4	8851.86	14677.9	7280.69	7714.12	8419
68.4	8240.82	8668.4	8360.2	13157.1	8712.26	14451.2	7176.48	7590.09	8282.24
68.6	8122.22	8547.56	8249.06	12686.1	8575.77	14227.3	7075.15	7469.73	8147.67
68.8	8006.47	8429.44	8140.38	12198.4	8443.59	14005.8	6976.21	7352.88	8015.12
69	7894.18	8314.14	8034.06	11712.1	8316.24	13785.8	6879.8	7239.66	7884.98
69.2	7784.82	8201.17	7929.44	11246.5	8192.63	13566.1	6785.66	7130.2	7757.4
69.4	7678.28	8090.85	7827.45	10814.6	8072.2	13345.1	6693.45	7024.25	7631.8
69.6	7574.56	7982.84	7727.73	10426.8	7954.71	13122	6603.34	6922	7509.1
69.8	7473.55	7877.21	7630.02	10081.5	7839.64	12895.3	6515.53	6823.39	7389.22
70	7375.04	7773.81	7534.69	9771.22	7726.49	12665.2	6429.92	6728.22	7271.91
70.2	7278.97	7672.59	7441.54	9485.57	7615.89	12431.6	6346.77	6636.18	7157.07
70.4	7185.77	7573.54	7350.13	9215.66	7507.66	12194.3	6266.48	6547.55	7044.77
70.6	7095.11	7476.73	7260.79	8952.88	7401.97	11954.1	6188.5	6462.14	6935.19
70.8	7007.16	7381.91	7173.27	8693.7	7298.75	11711.8	6112.82	6379.93	6828.34
71	6921.39	7289.11	7086.62	8437.45	7198.13	11467.1	6039.36	6301.14	6724.52
71.2	6837.97	7198.02	7001.75	8186.89	7099.46	11220.1	5967.97	6225.46	6623.84
71.4	6756.25	7108.8	6918.45	7945.58	7003.41	10972.2	5898.41	6152.48	6526.38
71.6	6676.8	7021.27	6836.57	7716.53	6910.02	10723.1	5831.11	6081.78	6432.3
71.8	6599.61	6935.32	6756.14	7499.24	6819.39	10473.8	5765.49	6013.28	6341.75
72	6524.92	6850.96	6677.81	7291.57	6731.5	10226.1	5701.56	5946.14	6254.41
72.2	6452.32	6768.32	6600.88	7089.63	6646.73	9981.71	5638.95	5880.69	6170.26
72.4	6381.95	6686.81	6525.53	6891.16	6564.57	9740.61	5578.07	5816.69	6089.49
72.6	6313.21	6606.9	6452.06	6696.59	6484.69	9504.55	5518.82	5754.1	6011.5
72.8	6246.02	6528.95	6380.2	6510.47	6407.2	9274.19	5461.61	5693.03	5936.22
73	6180.34	6452.62	6309.92	6338.11	6331.81	9049.27	5406.1	5633.68	5863.85
73.2	6116.13	6378.23	6241.4	6183.97	6258.26	8830.11	5352.84	5575.66	5794.13
73.4	6053.86	6306.14	6174.72	6049.33	6186.71	8618.26	5300.93	5519.05	5726.61
73.6	5993.62	6235.73	6109.21	5933.14	6117.21	8413.51	5250.45	5464.08	5661.12
73.8	5934.91	6166.72	6045.26	5831.39	6049.4	8216.31	5201.18	5410	5597.4
74	5877.34	6099.2	5982.68	5739.82	5983.52	8027.39	5153.5	5356.91	5534.9
74.2	5821.7	6033.11	5921.38	5655.2	5920.01	7847.47	5106.87	5305.42	5473.74
74.4	5767.15	5968.22	5861.12	5575.71	5858.29	7675.71	5061.66	5255.61	5414.11
74.6	5714.07	5904.97	5802.21	5500.21	5798.61	7512.84	5017.49	5207.2	5356.01
74.8	5662.51	5843.21	5744.74	5428.61	5741.12	7358.33	4974.81	5160.67	5299.54
75	5613.04	5783.27	5688.5	5360.72	5685.51	7211.81	4933.18	5116.07	5244.96
75.2	5564.8	5724.77	5633.68	5296.36	5631.43	7071.7	4892.76	5072.73	5191.93
75.4	5518.15	5667.63	5580.57	5235.12	5579.43	6937.71	4853.48	5030.37	5139.51
75.6	5472.75	5611.99	5529.11	5176.71	5529.24	6808.4	4815.78	4989	5087.77
75.8	5428.85	5558.17	5479.1	5120.81	5480.74	6683.44	4779.24	4948.61	5036.38
76	5386.1	5505.81	5430.87	5067.26	5434.04	6561.63	4743.91	4908.94	4985
76.2	5344.55	5455.26	5384.2	5015.79	5389.35	6443.39	4709.54	4870.18	4933.67
76.4	5304.33	5406.75	5338.85	4966.65	5346.29	6328.46	4676.48	4832.65	4883.45
76.6	5265.32	5359.75	5294.93	4919.92	5304.23	6217.09	4644.31	4796.51	4834.31
76.8	5227.39	5314.16	5252.17	4875.27	5263.17	6109.15	4613.06	4761.32	4787.01
77	5190.5	5270.03	5210.85	4832.52	5223.28	6005.64	4582.64	4727.45	4741.8
77.2	5154.97	5227.11	5170.6	4791.54	5183.91	5906.46	4553.63	4694.84	4699.25
77.4	5120.56	5185.18	5131.51	4752.43	5145.19	5812.09	4525.53	4663.21	4659.47
77.6	5087.07	5144.32	5093.73	4714.54	5107.71	5722.77	4498.16	4632.29	4622.66
77.8	5054.64	5104.68	5057.21	4678.25	5071.32	5638.8	4471.38	4602.68	4588.53
78	5023.18	5066.17	5021.48	4643.3	5035.7	5559.97	4445.3	4574.06	4557.33
78.2	4992.26	5028.86	4987.25	4609.73	5001.18	5486.78	4419.45	4546.34	4528.36
78.4	4961.96	4992.97	4954.44	4576.67	4967.45	5419.03	4393.95	4519.52	4501.26
78.6	4932.23	4958.67	4922.6	4544.63	4934.67	5356.56	4369.06	4493.74	4475.93
78.8	4903.3	4925.59	4892.27	4513.22	4902.87	5299.27	4344.83	4468.39	4451.91
79	4875.02	4893.48	4863.31	4482.73	4871.75	5246.72	4321.29	4443.33	4428.68
79.2	4847.76	4862.46	4835.3	4453.17	4841.31	5198.13	4298.44	4418.78	4406.73
79.4	4821.42	4832.36	4808.19	4424.99	4811.71	5153.08	4276.24	4394.59	4385.33
79.6	4796.25	4803.09	4782.26	4397.89	4782.47	5110.88	4254.5	4370.66	4364.36
79.8	4771.74	4774.55	4757.05	4371.62	4753.41	5071.15	4233.09	4347.36	4343.93
80	4748.04	4747.19	4732.65	4346.08	4724.83	5033.47	4212.15	4324.74	4324.15
80.2	4724.86	4720.83	4708.69	4321.02	4696.7	4997.77	4191.54	4302.65	4304.54
80.4	4702.35	4695.34	4685.44	4296.49	4669.17	4963.82	4171.35	4281.23	4285.74
80.6	4680.25	4670.7	4662.69	4272.19	4642.15	4931.7	4151.69	4260.48	4267.46
80.8	4658.61	4647.13	4640.38	4248.55	4615.63	4901.12	4132.69	4240.24	4249.68
81	4637.58	4624.22	4618.63	4225.39	4589.56	4872.01	4114.04	4220.34	4232.23
81.2	4617.05	4601.85	4598.1	4202.79	4563.31	4843.85	4095.77	4200.59	4214.95
81.4	4596.8	4580.31	4578.33	4180.3	4536.33	4816.54	4077.55	4180.91	4197.72
81.6	4576.96	4559.37	4559.34	4158.29	4508.42	4789.71	4059.09	4161.17	4180.4
81.8	4557.56	4538.83	4541.4	4136.46	4479.55	4763.24	4040.16	4141.43	4163.06
82	4538.14	4518.76	4524.4	4114.68	4450.04	4737.04	4020.59	4121.74	4145.52
82.2	4518.94	4499.16	4507.82	4093.03	4420.49	4711.48	4000.54	4102.12	4128.01
82.4	4499.65	4479.45	4492.09	4071.75	4391.52	4685.75	3980.03	4082.18	4110.38
82.6	4479.92	4459.52	4477.04	4050.7	4364.14	4659.99	3958.95	4061.59	4092.81
82.8	4459.46	4439.14	4462.6	4029.77	4338.95	4633.74	3937.9	4039.79	4074.94
83	4438.05	4417.84	4448.43	4009.23	4316.5	4606.74	3916.97	4017.37	4057.52
83.2	4415.12	4394.98	4434.83	3988.66	4298.19	4577.99	3896.45	3994.78	4040.4
83.4	4391.18	4370.98	4420.93	3968.11	4285.7	4548.69	3878.13	3973.75	4023.51
83.6	4367.16	4346.92	4406.56	3947.93	4280.37	4519.8	3864.75	3956.63	4007.23
83.8	4345.51	4325.37	4390.56	3929.28	4282.61	4493.88	3856.29	3945.67	3992.82
84	4329.51	4309.93	4372.61	3913.6	4291.92	4474.92	3853.71	3940.73	3981.55
84.2	4313.52	4294.49	4354.66	3897.93	4301.22	4455.96	3851.12	3935.79	3970.27
84.4	4297.53	4279.05	4336.71	3882.25	4310.53	4437	3848.53	3930.85	3958.99
84.6	4281.53	4263.61	4318.76	3866.57	4319.84	4418.05	3845.95	3925.9	3947.72
84.8	4265.54	4248.17	4300.81	3850.89	4329.14	4399.09	3843.36	3920.96	3936.44
85	4249.55	4232.73	4282.86	3835.22	4338.45	4380.13	3840.77	3916.02	3925.17

## Sheet: Staples folding raw RFU dat
Temperature	RFU	RFU	RFU	RFU	RFU	RFU	RFU	RFU	RFU
	a.u,	a.u,	a.u,	a.u,	a.u,	a.u,	a.u,	a.u,	a.u,
	30hb-staple	24hb-staple	24hb-flex-staple	2hb staple	3-arm-linkage staple	Longhorn-staple	6hb staples	Hilbert staples	Crown staples
25	37104.2	38889.2	39321.9	31883	37163.7	37213.9	42002.1	32751.9	32438.1
25.2	37018	38786.2	39214.7	31807.2	37059	37120.2	41885.9	32665.9	32359.5
25.4	36929.5	38684.2	39109.9	31729.4	36953.2	37027.4	41769.8	32578.3	32274.8
25.6	36840.2	38582.2	39005.6	31650.9	36848.6	36934.5	41653.5	32490.9	32190.1
25.8	36749.7	38480.2	38902.2	31571.9	36743.9	36842.4	41536.1	32403.6	32103.7
26	36658.6	38378.5	38797.7	31491.9	36640.4	36749.5	41418	32316.4	32018
26.2	36567.1	38275.4	38693.1	31411	36537.7	36657.2	41299.3	32228.7	31931.8
26.4	36476.8	38171.6	38586.7	31331.4	36433.6	36564.6	41179.4	32140.8	31846.6
26.6	36387.1	38067.7	38478.3	31253	36328.4	36471.3	41059	32052.4	31762
26.8	36297.8	37962.8	38369.2	31174.3	36222.6	36376.8	40939.2	31961.8	31676.4
27	36207.3	37857.9	38259.4	31094.1	36116.1	36281	40818.2	31871.7	31589.6
27.2	36116.5	37752.8	38149.5	31014.3	36009.9	36184.9	40697.2	31781.6	31502
27.4	36025.5	37647.2	38040.8	30932.7	35904.2	36089.6	40576.3	31691.1	31413.5
27.6	35933.5	37539.7	37932.8	30848.6	35798.9	35994.6	40454.2	31600.2	31324
27.8	35841.3	37432.3	37825	30763.2	35694.1	35900.6	40331	31510.1	31233.5
28	35751.2	37324.2	37718.3	30678.5	35588.7	35808.7	40208.5	31419	31142.3
28.2	35662.1	37216.4	37610.9	30593.3	35482.5	35716	40085	31323.9	31051
28.4	35572.3	37109	37501.2	30507.9	35375.5	35622	39960.7	31225.9	30959
28.6	35483.3	37003.1	37390.3	30422.4	35269.6	35527.8	39836.9	31125.3	30866.5
28.8	35394.6	36896.3	37278.2	30337.5	35164.2	35434.2	39711.5	31021.4	30774.1
29	35304.8	36788.7	37165.5	30252.2	35059.1	35339.1	39584.1	30914.5	30682.7
29.2	35214.6	36682	37051.5	30166	34954.3	35245.1	39455.1	30811	30590.5
29.4	35123.6	36573.6	36938.2	30079.6	34850.7	35152.1	39325.1	30709.8	30498.7
29.6	35032.6	36464.5	36824.2	29993.6	34745.8	35059.7	39193.4	30610.5	30407.4
29.8	34941	36355.2	36710.8	29906.3	34639.3	34965.5	39062.9	30514.4	30316.1
30	34849.2	36245.2	36595	29819	34531.8	34871.2	38931.9	30421.4	30224.3
30.2	34757.2	36132.1	36480.4	29732.4	34424.3	34777.1	38801.2	30328.2	30132.7
30.4	34668.1	36019.8	36365.9	29646.6	34317.1	34682.6	38668.9	30235	30040.6
30.6	34580	35907	36253.1	29560.7	34209.7	34588.7	38535.7	30141.9	29947.6
30.8	34493.3	35794.2	36139.3	29475.7	34103.2	34497.5	38399.9	30047.8	29853.6
31	34407.7	35682.5	36027.9	29391.1	33997.3	34408.3	38263	29952.9	29759
31.2	34322.7	35571.4	35915.6	29304.5	33891.9	34318	38123.8	29857.4	29663.6
31.4	34234.7	35460	35803	29216.3	33785.8	34228.7	37984.9	29760.9	29567.5
31.6	34144.8	35346.1	35686.9	29127.1	33678.9	34138.1	37845	29664.1	29471.1
31.8	34053.5	35230.7	35570.5	29036.7	33571.5	34046.2	37703.9	29566.2	29373.8
32	33959.8	35114.2	35450.9	28943.7	33462.8	33951.6	37562	29467.3	29275.4
32.2	33865.7	34998.3	35329.5	28850.4	33352.1	33857	37418.9	29367.2	29175.1
32.4	33772.2	34880.2	35206.8	28756.2	33240.1	33761.4	37273.6	29266.6	29073.2
32.6	33679.3	34764.2	35085.5	28660.5	33129.6	33666.7	37125.5	29164.9	28970
32.8	33587	34648.6	34963.4	28563.6	33019.5	33570.4	36976.7	29063.1	28867.3
33	33496.4	34532.9	34842.2	28467.9	32910.3	33475.7	36825.9	28960.5	28764.2
33.2	33405.2	34416.6	34720.8	28372	32801.2	33381.6	36674.6	28858.1	28662.2
33.4	33314.3	34301.6	34599.3	28277.4	32693.1	33287.3	36522.4	28754.6	28560.5
33.6	33224.1	34184.8	34477.3	28183.9	32584.3	33193.4	36370.9	28650.9	28459.1
33.8	33132.8	34068	34354.6	28091.4	32474.8	33099.6	36217.5	28546.1	28355.5
34	33040.4	33950.3	34231.4	27997.9	32364.2	33003.7	36062.7	28442	28251.7
34.2	32946.7	33830.4	34108.7	27904	32254.4	32906.7	35905.4	28337.4	28146.8
34.4	32851.6	33709.8	33986	27807.3	32143.9	32807.3	35746.7	28233.3	28041.3
34.6	32754.2	33588.7	33862.4	27709.6	32032	32704.6	35584.8	28128.6	27935.4
34.8	32656.6	33465.9	33738.7	27610.4	31918.7	32601.7	35422.5	28024.2	27830.4
35	32558.5	33341.8	33614	27510.2	31805.9	32500	35259.4	27918.7	27724
35.2	32461.6	33218.6	33488.5	27410	31691.6	32398.1	35095.7	27812.4	27616.9
35.4	32364.9	33094.7	33361.5	27310.2	31576.2	32297.6	34931.4	27704.8	27508.9
35.6	32267.8	32971.2	33234.2	27209.6	31460.4	32198.1	34767.7	27596.6	27399.8
35.8	32169.4	32847.2	33106.3	27107.8	31345.5	32097.7	34602.4	27487.2	27289.2
36	32071	32725.2	32979.1	27005.9	31229.7	31996.3	34436.3	27376.4	27177.9
36.2	31971.3	32603.7	32852	26902	31114.6	31893.6	34269.2	27264.8	27065.2
36.4	31870.6	32482.5	32726.1	26797.4	31000.4	31789.7	34100.9	27153.3	26951.5
36.6	31770.8	32360.9	32599.7	26692.8	30886.5	31685.5	33930.7	27041.4	26836.5
36.8	31672.5	32241.7	32473.6	26588.3	30771.7	31580.9	33759.9	26929.5	26720.5
37	31573.1	32120.2	32346.8	26482.2	30656.8	31475.4	33587.8	26818.1	26603.2
37.2	31473.6	31997.3	32219.5	26376.8	30540.5	31370.8	33414.4	26706.5	26486.3
37.4	31374.2	31873.7	32090.7	26270.6	30422.8	31266.1	33239.4	26594.1	26368.6
37.6	31272.6	31749.7	31960.9	26162.6	30303.9	31160.5	33064.4	26481.3	26250.2
37.8	31168	31623.6	31830.3	26053.8	30184.6	31054.9	32888.6	26367.5	26131.3
38	31062	31497.6	31698.4	25945.3	30064.9	30948.3	32712.1	26253.6	26012.1
38.2	30953.4	31371.3	31564.2	25834.8	29945	30839.9	32535.1	26139.2	25891.5
38.4	30843.2	31245.6	31429.4	25724	29824.4	30730.8	32357.3	26024.7	25770.2
38.6	30734.1	31121.7	31296.4	25613.3	29703.6	30621.8	32177.3	25910.2	25648.4
38.8	30624.5	30997.2	31164.6	25501.3	29582.3	30513.6	31995.2	25796.4	25526.1
39	30515.6	30875.2	31034.8	25387.7	29460.4	30406.7	31812.4	25681.9	25402.5
39.2	30406.8	30754.6	30907.4	25274.3	29337.9	30300.8	31628.3	25568	25278.5
39.4	30296.9	30632.5	30780.4	25158.9	29215.5	30194.7	31443.6	25454	25154
39.6	30184.5	30508.2	30652	25042.4	29092.1	30088.1	31258.9	25339.6	25028.1
39.8	30072.3	30386.4	30521.8	24926	28968.9	29979.9	31075.1	25224	24901
40	29956.9	30261.7	30389.9	24810.7	28844.9	29869.6	30890.9	25108.7	24773.5
40.2	29841.2	30135.9	30257.3	24693.7	28721.2	29759.1	30707	24992.4	24644.2
40.4	29724.2	30011.7	30125.3	24576.5	28597.5	29648.2	30522.7	24875.7	24513.7
40.6	29605.9	29887.4	29992.6	24459.2	28474.5	29536.4	30337.8	24759.2	24383.5
40.8	29484.6	29760.4	29860.2	24339.9	28350.3	29423.7	30151.6	24642.4	24252
41	29362.6	29634.4	29727.3	24218	28226	29310.6	29964.6	24525.2	24119.7
41.2	29236.9	29507.9	29593.3	24096.7	28099.8	29194.2	29776.4	24407.7	23987.6
41.4	29109.5	29380	29457.6	23975.9	27972.8	29076.8	29588.1	24289.9	23855.1
41.6	28981.2	29253.2	29322.7	23854	27844.6	28960	29399.6	24171.4	23721.6
41.8	28851.6	29126.7	29187	23733.4	27716.1	28842.7	29210.8	24054	23589.2
42	28720.5	28999.8	29051.4	23614.1	27587.3	28725.1	29021.4	23936.1	23456.1
42.2	28589.3	28872	28914.8	23494.3	27458	28608.8	28831.7	23818.5	23322.7
42.4	28456.4	28743.9	28778.4	23373.8	27327.4	28491.5	28640.9	23700.7	23189.4
42.6	28322.6	28615	28641.6	23254.5	27196.6	28371.7	28449.6	23582.6	23055.1
42.8	28188.8	28486.1	28504.2	23134	27065	28251.4	28258.3	23462.9	22919.8
43	28054	28355.8	28366.1	23012.8	26931.4	28129.8	28066.5	23342.9	22784.4
43.2	27919.1	28226.4	28229.5	22891.7	26798.5	28008.4	27874.5	23221.6	22648.6
43.4	27783.8	28097.7	28092.4	22771.2	26665.7	27886.4	27681.6	23099.7	22511.8
43.6	27645.3	27967.1	27953.6	22650.2	26530.8	27763.9	27488.1	22977.5	22375.2
43.8	27502.7	27834.9	27814.3	22530.4	26394.2	27639.3	27293.4	22855.4	22238.2
44	27359	27703.7	27674.5	22410.5	26258.9	27515	27098.8	22733.3	22100.7
44.2	27212.1	27571.6	27533.7	22290.9	26123.3	27388.7	26903.7	22611.8	21962.8
44.4	27064.4	27439	27393	22170.2	25987.8	27262	26709.2	22489.5	21824.7
44.6	26917	27307.2	27252.5	22049.3	25853.9	27136.6	26514.3	22366.8	21686.3
44.8	26771.1	27176.8	27112.8	21927.4	25721.2	27012.3	26319.4	22243	21547.1
45	26624.4	27046.3	26973	21806	25587.5	26886.9	26124.3	22118.1	21407.1
45.2	26478.5	26915.5	26830.9	21684	25451.7	26761.4	25928.9	21992	21266.6
45.4	26330.6	26783.4	26687	21563.3	25313.8	26634	25733.3	21865.8	21125.5
45.6	26181	26651.7	26542.1	21442.8	25174.3	26504.2	25538.3	21739	20984.1
45.8	26029.5	26517.9	26396	21322.8	25033.9	26372.3	25343.8	21612.3	20843.2
46	25877.1	26383.4	26248.5	21203	24892.5	26239.6	25149.5	21485.6	20703
46.2	25722.6	26249	26101.9	21084.2	24752.2	26105.3	24956	21357.9	20562.8
46.4	25567.2	26114.2	25955.8	20964.8	24612.3	25971.7	24761.8	21230.3	20422.6
46.6	25411.5	25977.9	25809.3	20845.7	24471.8	25838.5	24566.6	21102	20282.5
46.8	25254.4	25842.3	25661.5	20727.1	24330.2	25704.9	24370.6	20972.6	20141.1
47	25094.6	25705.4	25513.4	20608	24189.1	25570.5	24174.2	20842.5	19998.5
47.2	24933.9	25566.9	25364.4	20487.9	24046.4	25436.8	23976.8	20712.1	19855.4
47.4	24772.4	25428.4	25213.8	20367.4	23902.6	25302.3	23780.5	20580.1	19711.6
47.6	24608.6	25288.6	25062.2	20246.8	23759.1	25165.6	23584.7	20447.8	19567.2
47.8	24443.4	25146.8	24910.3	20125.3	23615.4	25028.9	23389.7	20315.1	19423.2
48	24278	25003.5	24757.3	20004.3	23469.5	24891.3	23194.8	20181.8	19279.8
48.2	24111	24858.7	24603.2	19883.4	23322.8	24751.9	23000.3	20048.3	19136
48.4	23942.2	24711.7	24448	19762.9	23174.3	24611	22805.6	19915.1	18992.3
48.6	23772.5	24563.7	24291.6	19641.1	23022.9	24470.5	22611	19781.4	18848.5
48.8	23601.9	24414.7	24133.8	19518.4	22869.2	24329.4	22417	19647.6	18704.8
49	23430.3	24264.9	23974.4	19393.9	22714.7	24187.8	22223.3	19514.1	18560.3
49.2	23257.8	24113.9	23813.2	19268	22558.7	24046.3	22030.1	19380.5	18416.1
49.4	23085.1	23962.7	23650.5	19141.3	22402.5	23904.4	21837.3	19246.5	18271.8
49.6	22913.1	23811.3	23487.7	19014.6	22246.5	23762	21644.9	19112.1	18127.2
49.8	22742.4	23659.7	23324.9	18888	22091.1	23620.1	21452.5	18977.2	17982.1
50	22571.9	23508.3	23161.1	18761.7	21934.8	23478.5	21260.9	18841.5	17837.1
50.2	22400.8	23356.6	22997.5	18636.2	21777.9	23336.6	21069.5	18705.2	17691.3
50.4	22229.5	23203.1	22834.1	18509.9	21620.4	23195.3	20878	18568.4	17545.2
50.6	22056.1	23047.4	22668.2	18383.3	21461.9	23053.3	20686.5	18431.1	17398.4
50.8	21879.8	22889.8	22500.4	18256.2	21301.5	22910	20494.5	18293.1	17251
51	21701.8	22729.9	22332.6	18128.4	21141	22765.8	20301.4	18154.4	17102.9
51.2	21524.1	22568.4	22163.5	17999.4	20979.6	22621.3	20108	18014.5	16955.2
51.4	21346.3	22406	21992.7	17870.6	20817	22476.9	19914.6	17874.1	16807
51.6	21168.8	22242.4	21822.1	17740.5	20653.7	22332.5	19721.5	17733.4	16659.2
51.8	20991.7	22077	21649.8	17610.1	20489.8	22187.1	19529.3	17593	16511.8
52	20813.9	21909.9	21475.1	17479.2	20323.8	22040.9	19338.1	17452.5	16364.8
52.2	20634.4	21740.1	21298.2	17347.3	20157.2	21893.3	19148	17312.8	16217.5
52.4	20453	21568	21119.5	17214	19990.3	21743.3	18958.3	17173.2	16070.3
52.6	20271	21394.3	20938.3	17080.6	19821.8	21592.4	18768	17033.6	15922.8
52.8	20089.3	21220.1	20755.8	16946.1	19652.4	21441.9	18577.2	16892.5	15775.3
53	19907.9	21044.3	20571.2	16811.3	19483.1	21290.3	18385.5	16751.4	15627.8
53.2	19726.8	20868.2	20385.3	16677.3	19312.8	21139.3	18192.1	16609.2	15480
53.4	19545.7	20690.8	20197.5	16543.2	19141.5	20987.9	17998.1	16466.5	15332
53.6	19364.2	20511	20008.7	16408.3	18970.8	20835.5	17804.3	16322.9	15183.8
53.8	19181.8	20330.2	19819.3	16272.7	18800.6	20682.3	17610.5	16179.6	15035.2
54	18999.2	20148.9	19630.5	16136	18630.9	20529.3	17417	16036.2	14886.3
54.2	18817	19966.1	19441.3	15998.2	18461.4	20375.5	17224.2	15893.1	14737.8
54.4	18635.9	19782.4	19252.8	15859.8	18292.9	20221.9	17031.8	15750.1	14589.4
54.6	18455.1	19598.5	19063.3	15721.9	18123.9	20068.5	16839.3	15607.7	14441.2
54.8	18273.9	19411.2	18871.4	15584.2	17954.6	19913	16647.3	15465.4	14293.6
55	18092.7	19221.7	18677.5	15447	17784.8	19757	16455.1	15322.9	14145.9
55.2	17911.1	19030.6	18481.7	15309.8	17615.1	19599.3	16263	15180	13998
55.4	17729.4	18838.5	18284.1	15172.5	17445.2	19440.2	16071.3	15036.7	13850.7
55.6	17547.8	18645.2	18086.1	15034.9	17276	19279.8	15879.8	14893.3	13703.7
55.8	17367.3	18452.9	17888.2	14897.6	17108	19120.1	15688.3	14749.8	13557.4
56	17186.5	18259.2	17689.7	14759.9	16940.7	18958.4	15497.3	14606.5	13411.9
56.2	17005.7	18064.5	17490.2	14622.3	16773.6	18796.5	15306.8	14463.4	13266.8
56.4	16824.4	17869	17288.7	14484.6	16606.9	18633.9	15116.1	14320.6	13121.7
56.6	16642.3	17671.9	17085.3	14346.9	16440.5	18470.1	14925.5	14178	12976.8
56.8	16459.4	17472.3	16880.7	14209.1	16273	18304.5	14735.6	14035	12831.6
57	16277	17273.3	16675.2	14071.6	16106	18139.5	14546	13891.7	12686.3
57.2	16094.6	17074	16469.8	13933.6	15940.6	17972.7	14356.4	13748.4	12541.4
57.4	15912.5	16874	16265.1	13796.4	15775.5	17805.9	14167.4	13605.6	12397.3
57.6	15731.6	16674.1	16061	13659	15611	17638.9	13978.7	13462.5	12254.2
57.8	15551.5	16474.9	15857.3	13521.9	15448.1	17471.9	13790.6	13319.7	12112.1
58	15372.5	16275.4	15655.2	13384.9	15286.1	17304.5	13602.8	13177.7	11970.9
58.2	15195	16075.4	15454.3	13249.2	15123.6	17138.3	13416.4	13035.7	11830.4
58.4	15018.2	15876	15254.2	13114.1	14962.5	16970.8	13230.5	12893.3	11690.4
58.6	14842.5	15676.9	15055.9	12979.3	14801.9	16803.6	13045.6	12751.1	11550.6
58.8	14668.1	15479.1	14859.3	12844.9	14642.3	16636.5	12861.3	12609.1	11411.7
59	14494	15282	14663.5	12711.3	14482.7	16468.3	12678.2	12467.3	11273.6
59.2	14320.1	15086.5	14468.7	12576.9	14323.6	16299.1	12496.2	12326.2	11137
59.4	14147.2	14891.6	14275.6	12442.7	14165	16130.5	12316.2	12186.2	11001.7
59.6	13974.4	14697.6	14083.3	12309.1	14007.2	15960.9	12137.9	12046.6	10867.7
59.8	13802.1	14504.3	13892.6	12176.1	13849.3	15791.4	11962	11907.3	10734.7
60	13630.7	14312	13703.7	12043.2	13692.2	15622.7	11788.1	11768.3	10602.5
60.2	13460.2	14120.7	13516.8	11911.2	13536	15454	11615.8	11629.4	10470.9
60.4	13290.5	13931.4	13331.9	11780.1	13379.8	15285	11445.1	11490.6	10339.9
60.6	13122.2	13743.9	13149.2	11649.7	13223.7	15115.9	11275.9	11352.8	10210
60.8	12954.7	13558.3	12967.7	11520	13068.1	14946.1	11107.8	11215.9	10080.8
61	12788.3	13374.7	12788.2	11391.2	12913.1	14775.7	10941.1	11079.5	9952.87
61.2	12622.8	13192.9	12610.7	11263.2	12758.6	14605.5	10775.9	10943.7	9825.79
61.4	12458.9	13013.3	12436.1	11135.2	12605.8	14436.5	10612.3	10808.6	9700.51
61.6	12296	12836.4	12264.3	11007.4	12454.2	14268.1	10450.9	10674.3	9576.31
61.8	12134.7	12661.7	12095.7	10879.3	12303.4	14100.5	10291.9	10540.7	9453.97
62	11974.9	12489.4	11929.9	10751.7	12153.2	13934	10135.1	10408.2	9332.85
62.2	11817.3	12319.6	11767	10625.1	12003.9	13768.2	9980.9	10277.2	9213.82
62.4	11661.1	12151.4	11606.1	10499.8	11854.8	13602.9	9829.24	10147.6	9095.87
62.6	11506.8	11984.8	11447.7	10375.5	11706.2	13439	9679.8	10018.7	8979.65
62.8	11354.1	11820.2	11291.7	10252.9	11558.9	13275.9	9532.66	9891.21	8864.71
63	11202.6	11658	11138.2	10131.5	11413.1	13113.2	9387.69	9765.08	8751.53
63.2	11052.4	11498.1	10987.1	10010.6	11268.1	12951.5	9245.1	9639.62	8639.36
63.4	10903.6	11341.1	10838.7	9890.4	11127.1	12790.7	9104.81	9515.25	8528.81
63.6	10756.2	11187	10692.7	9771.2	10991	12630.5	8966.47	9392.54	8419.71
63.8	10610.3	11035.2	10549.4	9652.88	10859.2	12471.5	8830.06	9271.13	8312.41
64	10466.5	10885.7	10409	9535.53	10731.3	12314.2	8696.37	9150.96	8206.78
64.2	10324.6	10738.7	10270.8	9419.29	10608.3	12157.7	8564.58	9032.47	8102.92
64.4	10184.8	10593.9	10134.6	9304.5	10483.8	12001.8	8434.99	8915.22	8000.64
64.6	10046.5	10450.7	10000.6	9190.67	10357.1	11846.7	8308.39	8799.17	7899.7
64.8	9910.23	10310	9868.68	9077.95	10228.3	11693.2	8184.46	8684.39	7799.97
65	9775.62	10170.8	9738.65	8966.43	10098.2	11540.5	8062.53	8571.25	7701.61
65.2	9642.78	10033.1	9610.68	8856.24	9966.07	11389.4	7943.3	8459.73	7604.8
65.4	9511.54	9897.47	9485.27	8746.94	9835.2	11240.1	7826.57	8350.35	7509.86
65.6	9382.48	9764.38	9362.22	8639.08	9705.83	11092	7712.07	8242.64	7416.92
65.8	9255.51	9633.23	9240.96	8532.46	9578	10944.8	7600.19	8136.85	7325.91
66	9130.63	9504.61	9121.6	8427.03	9450.98	10799.1	7490.98	8032.45	7236.92
66.2	9007.75	9378.73	9004.55	8322.81	9325.31	10654.6	7384.21	7929.55	7149.76
66.4	8886.81	9254.97	8889.4	8220.13	9201.17	10511.4	7279.84	7827.48	7063.93
66.6	8768	9132.89	8776.24	8118.91	9078.85	10370	7177.78	7727.38	6979.92
66.8	8651.45	9012.62	8665.63	8018.96	8958.34	10230.3	7077.72	7628.71	6897.39
67	8536.66	8894.2	8557.25	7920.49	8839.84	10091.9	6979.76	7531.85	6816.19
67.2	8423.91	8777.28	8450.42	7823.42	8723.17	9954.59	6883.9	7436.73	6736.53
67.4	8313.63	8662.17	8345.44	7727	8608.52	9818.93	6789.96	7344.01	6658.41
67.6	8205.04	8548.9	8242.11	7631.39	8495.48	9684.72	6697.96	7252.78	6581.56
67.8	8097.91	8437.58	8140.22	7537.18	8383.73	9551.85	6608.02	7163.64	6506.45
68	7992.79	8328.14	8039.7	7444.23	8273.96	9420.45	6520.39	7076.21	6432.99
68.2	7889.56	8220.58	7941.17	7352.42	8166.09	9291.07	6434.74	6990.28	6360.85
68.4	7787.89	8114.89	7844.24	7263.03	8059.73	9163.39	6351.56	6906.04	6290.59
68.6	7688.41	8011.05	7749.09	7175.66	7955.15	9036.86	6270.81	6823.09	6221.78
68.8	7591.02	7909.14	7655.81	7089.48	7852.77	8911.87	6192.4	6741.2	6154.19
69	7495.76	7809.02	7564.39	7004.88	7752.31	8788.99	6115.91	6660.87	6088.16
69.2	7402.51	7710.85	7474.68	6922.1	7653.69	8667.52	6041.6	6582.59	6023.73
69.4	7311.37	7614.37	7386.66	6840.28	7557.17	8547.53	5968.97	6505.39	5960.75
69.6	7221.98	7519.54	7300.15	6759.47	7462.28	8429.68	5897.86	6430.47	5899.37
69.8	7134.63	7426.4	7214.54	6680.25	7369.19	8313.79	5828.43	6357.32	5839.55
70	7049.02	7334.87	7130.44	6601.99	7277.61	8199.58	5760.75	6285.73	5780.67
70.2	6965.27	7244.86	7047.51	6524.87	7187.89	8087.26	5694.85	6215.4	5723.3
70.4	6883.17	7156.27	6965.79	6449.12	7100.01	7976.92	5630.86	6146.96	5666.9
70.6	6803.13	7069.43	6885.42	6375.02	7014.77	7868.56	5568.66	6079.75	5611.82
70.8	6724.78	6984.13	6807.03	6302.43	6931.33	7762.02	5508.21	6014.13	5558
71	6648.39	6900.29	6729.97	6231.87	6850.04	7657.26	5449.53	5950.47	5505.94
71.2	6573.8	6817.94	6654.26	6162.84	6770.58	7554.51	5392.49	5888.48	5454.95
71.4	6501.37	6737.45	6580.3	6095.34	6692.69	7453.65	5337.25	5827.9	5405.16
71.6	6430.68	6658.33	6507.84	6029.02	6616.2	7354.81	5283.93	5768.72	5356.48
71.8	6361.61	6580.62	6436.7	5964.07	6541.75	7257.89	5232.36	5711.18	5309.16
72	6294.08	6504.6	6366.97	5900.26	6469.16	7163.26	5182.4	5654.37	5262.99
72.2	6228.25	6430.1	6299.34	5837.75	6398.61	7070.74	5133.83	5598.64	5217.98
72.4	6163.51	6356.96	6232.97	5776.56	6330.28	6980.38	5086.45	5544.08	5174.75
72.6	6100.12	6285.52	6167.93	5716.87	6263.62	6891.84	5040.39	5490.53	5132.66
72.8	6038.38	6215.63	6104.27	5658.39	6198.57	6805.57	4995.66	5437.81	5091.57
73	5978.18	6147.13	6042.36	5601.19	6135.11	6721.06	4951.91	5386.71	5051.42
73.2	5919.2	6080.07	5981.32	5545.26	6073.15	6638.59	4909.74	5337.25	5012.48
73.4	5862.17	6014.38	5921.41	5490.29	6012.76	6558.26	4868.83	5289.25	4973.97
73.6	5806.99	5950.19	5863.05	5436.52	5954.46	6480.01	4829.07	5243.21	4936.23
73.8	5753.48	5887.51	5805.99	5383.93	5897.72	6403.86	4790.52	5198.74	4899.23
74	5701.41	5826.36	5749.71	5332.52	5842.7	6329.76	4753.63	5155.27	4863
74.2	5651.25	5766.77	5694.69	5282.44	5789.16	6257.23	4717.56	5112.41	4827.47
74.4	5601.94	5708.63	5641.23	5234.27	5736.69	6185.85	4682.53	5070.98	4793.1
74.6	5553.75	5651.76	5588.72	5187.47	5685.24	6115.92	4648.41	5030.11	4760.02
74.8	5506.71	5596.22	5537.52	5142.2	5635.28	6047	4615.1	4990.27	4728.28
75	5461.04	5541.95	5488.05	5098.12	5586.48	5979.36	4582.64	4951.81	4697.81
75.2	5416.1	5489.07	5440.07	5055.28	5539.28	5913.3	4551.5	4915.15	4668.58
75.4	5372.84	5437.77	5393.55	5013.01	5493.88	5849.45	4521.48	4878.56	4640.09
75.6	5330.61	5388.09	5348.93	4971.63	5449.91	5787.83	4492.67	4843.04	4612.29
75.8	5289.26	5339.92	5305.77	4931.19	5407.24	5728.52	4465.01	4808.12	4584.81
76	5248.86	5293.37	5263.55	4891.75	5365.99	5671.74	4438.12	4773.65	4557.63
76.2	5209.95	5248.35	5222.54	4853.11	5325.73	5617.26	4411.63	4739.34	4530.54
76.4	5171.97	5204.88	5182.62	4815.71	5286.5	5564.79	4385.99	4706.66	4504.06
76.6	5135.27	5162.54	5143.28	4779.33	5248.77	5514	4360.98	4674.67	4478.24
76.8	5100.07	5121.79	5105.1	4743.6	5212.09	5465.16	4336.5	4643.45	4453.38
77	5066	5082.47	5068.52	4709.34	5176.5	5417.66	4312.75	4613.27	4429.67
77.2	5032.64	5044.34	5032.91	4676.23	5142.26	5371.65	4290.09	4583.88	4407.09
77.4	5000.29	5007.03	4998.27	4644.14	5109.01	5327.11	4268.2	4554.79	4385.33
77.6	4968.92	4971.2	4964.87	4613.05	5076.16	5284.08	4247.21	4526.57	4364.12
77.8	4938.23	4936.24	4932.38	4583.63	5044.34	5241.95	4227.06	4499.48	4343.4
78	4908.29	4902.25	4900.45	4554.46	5013.29	5200.99	4207.81	4473.08	4322.84
78.2	4879.6	4869.42	4869.93	4525.85	4982.9	5161.18	4189.21	4447.6	4302.79
78.4	4851.59	4838.11	4840.57	4497.86	4953.49	5122.42	4171.33	4422.97	4283.23
78.6	4824.21	4807.69	4812.42	4470.86	4925.22	5084.56	4153.93	4399.09	4264.36
78.8	4797.63	4778.57	4785.42	4443.89	4897.72	5048.18	4137.26	4375.7	4246
79	4772.07	4750.33	4759.47	4417.81	4871.13	5013.09	4121.15	4352.8	4228.53
79.2	4747	4723.13	4734.05	4392.97	4845.55	4979.29	4105.36	4330.63	4211.55
79.4	4722.9	4696.75	4709.45	4369.06	4820.62	4946.41	4089.87	4308.98	4195.07
79.6	4699.56	4671.54	4685.56	4345.62	4796.58	4914.7	4074.83	4287.65	4178.95
79.8	4676.85	4646.95	4662.28	4323.34	4773.51	4884.06	4059.81	4266.65	4163.48
80	4654.56	4623.31	4640.16	4302.15	4751.35	4854.44	4045.08	4246.17	4148.21
80.2	4632.9	4600.35	4618.92	4281.11	4729.43	4825.64	4030.94	4226.06	4133.27
80.4	4611.76	4578.16	4598.48	4260.74	4708.19	4798.16	4017.22	4206.67	4118.74
80.6	4591.19	4556.35	4578.86	4240.96	4687.42	4771.62	4003.84	4187.89	4104.49
80.8	4571.24	4535.42	4560.06	4221.58	4667.07	4745.69	3991.3	4169.87	4090.07
81	4551.97	4515.3	4541.5	4202.56	4646.91	4720.43	3979.06	4152.14	4076.01
81.2	4532.99	4495.89	4523.85	4184.46	4627.72	4695.69	3967.09	4134.27	4062.19
81.4	4514.37	4476.98	4506.82	4166.56	4609.05	4671.26	3955.36	4116.17	4048.39
81.6	4496.23	4458.89	4490.31	4149.31	4590.68	4647.3	3943.83	4098.07	4035.05
81.8	4478.18	4441.08	4474.44	4132.43	4572.44	4623.9	3932.02	4079.91	4022.56
82	4460.07	4423.34	4459.29	4115.58	4554.56	4600.86	3920.28	4062.06	4010.26
82.2	4442.16	4405.61	4444.47	4098.82	4536.24	4578.2	3908.29	4044.93	3998.45
82.4	4423.93	4388.05	4430.13	4082.16	4517.8	4555.45	3896.12	4028.17	3987.13
82.6	4405.25	4370.3	4416.4	4064.79	4499.09	4532.6	3883.77	4011.6	3975.83
82.8	4386.32	4352.27	4403.33	4046.78	4479.86	4509.16	3871.34	3994.88	3964.15
83	4366.78	4333.73	4390.68	4028.04	4459.21	4484.84	3858.51	3978.17	3952.56
83.2	4346.01	4314.06	4378.22	4007.67	4437.59	4459.36	3845.14	3960.88	3940.34
83.4	4324.25	4293.4	4365.69	3986.12	4415.15	4433.25	3831.14	3943.66	3927.38
83.6	4302.52	4272.63	4352.25	3964.52	4393.68	4407.49	3816.78	3926.77	3913.71
83.8	4283.05	4254.16	4336.73	3944.3	4375.73	4384.95	3803.33	3911.36	3900.19
84	4269.02	4241.47	4319.11	3928.67	4364.7	4369.67	3792.31	3899.09	3888.63
84.2	4255	4228.79	4301.48	3913.04	4353.66	4354.38	3781.29	3886.82	3877.07
84.4	4240.97	4216.1	4283.86	3897.41	4342.63	4339.09	3770.27	3874.54	3865.51
84.6	4226.94	4203.41	4266.24	3881.78	4331.59	4323.8	3759.25	3862.27	3853.95
84.8	4212.92	4190.73	4248.61	3866.15	4320.55	4308.51	3748.23	3850	3842.39
85	4198.89	4178.04	4230.99	3850.52	4309.52	4293.23	3737.21	3837.72	3830.83

## Sheet: DNA origami unfolding raw RFUda
Temperature	RFU	RFU	RFU	RFU	RFU	RFU	RFU	RFU	RFU
\f:Arial(°)C	a.u.	a.u.	a.u.	a.u.	a.u.	a.u.	a.u.	a.u.	a.u.
	30hb	24hb	24hb-flex	2hb	3-arm linkage	Longhorn	6hb	Hilbert	Crown
25	39564.8	41693.2	42009.3	40595.4	38531.1	40717.2	48243.6	31698.3	36834.1
25.2	39498.4	41616.8	41937.3	40538.9	38457.6	40655.2	48172.7	31668.6	36812
25.4	39432	41540.4	41865.4	40482.4	38384.1	40593.1	48101.8	31609.1	36789.9
25.6	39365.5	41464	41793.5	40426	38310.6	40531.1	48030.9	31579.3	36767.8
25.8	39299.1	41387.6	41721.5	40369.5	38237.2	40469.1	47960	31549.5	36745.8
26	39232.7	41311.2	41649.6	40313	38163.7	40407	47889.1	31519.8	36723.7
26.2	39166.3	41234.8	41577.7	40256.6	38090.2	40345	47818.2	31489.3	36701.6
26.4	39093.6	41153.8	41497.1	40192.8	38012.5	40276.3	47749.9	31458.2	36676.4
26.6	39013.8	41066	41411.2	40120.8	37931.9	40202.7	47681.9	31425.9	36648.2
26.8	38928.8	40973.8	41320.1	40042.9	37849.4	40125.4	47614	31391	36616.6
27	38840.3	40876.9	41223.7	39959.2	37763.4	40044.8	47542.7	31353.1	36581.1
27.2	38750.6	40777	41124	39873.5	37677.9	39965	47469.3	31312.6	36542.2
27.4	38658.4	40671.6	41023.1	39786.1	37591.2	39884.7	47394.3	31269.2	36499.4
27.6	38563.9	40564.7	40919.8	39699.9	37505	39803.9	47317.3	31223.3	36453.2
27.8	38468.1	40456.8	40815	39612.2	37418.9	39722.7	47237.1	31175.2	36402.8
28	38372.4	40348.7	40710.6	39525.8	37333.5	39641.1	47155.1	31124.8	36348.7
28.2	38276	40240.6	40605.5	39437.2	37246.8	39559.4	47069.3	31072.8	36291.7
28.4	38178.6	40133.3	40499.2	39349.5	37159.7	39474.9	46978.3	31019.5	36231.8
28.6	38082.2	40026.3	40392.4	39260.1	37070.9	39389.2	46883.8	30963.8	36168.5
28.8	37986	39918	40285.8	39172.3	36982.3	39303.5	46785.5	30906.7	36103.4
29	37888.5	39810.2	40177.9	39084.8	36893.4	39219	46684.5	30848.4	36036.5
29.2	37792.3	39700.6	40069.2	38998.2	36804.1	39132.3	46581.5	30788.5	35967.2
29.4	37696	39589	39959.8	38908.4	36715.8	39047.4	46478.1	30726.9	35895.9
29.6	37599.3	39477.6	39849.9	38818	36628.3	38963.8	46371.7	30665.1	35824.3
29.8	37502.4	39366.9	39738.7	38726.4	36539.6	38880.3	46263.5	30601.9	35751.2
30	37407.1	39254.5	39628.1	38634.1	36451.1	38795.2	46153.1	30537.6	35676.8
30.2	37310.9	39142.9	39518.2	38541.7	36364.3	38711.7	46039.7	30473	35601.9
30.4	37216.7	39035.6	39407.7	38452.2	36277	38629.6	45922.6	30407.7	35527.5
30.6	37124.6	38928.3	39297.9	38363.3	36190.5	38547.7	45804.4	30341.7	35451.9
30.8	37033.3	38819.9	39188.3	38275.4	36105.3	38467.1	45684.6	30275.6	35375.9
31	36941.3	38712.7	39078.1	38187.1	36020.7	38388.3	45562.7	30209.7	35299.9
31.2	36847.3	38604.6	38966.4	38099.8	35934.2	38309.8	45440.3	30143.1	35223.7
31.4	36752	38494.1	38855	38010.1	35848.4	38231.1	45316.3	30076.5	35147.1
31.6	36655.4	38381.5	38743.4	37920.2	35762.6	38152.3	45190	30009.1	35070.3
31.8	36557.9	38268.8	38632.9	37829.8	35676.1	38072.5	45062.5	29941.7	34993.7
32	36460.9	38155.3	38523.1	37739.7	35588.5	37992.6	44934.2	29873.9	34916.9
32.2	36366.6	38043.9	38413.9	37647.8	35502.5	37914	44804.1	29805.3	34840.5
32.4	36274.5	37932.8	38304.8	37557.7	35417	37835.5	44673.1	29736.4	34763.4
32.6	36181.8	37824.6	38195.7	37467.7	35332.1	37758.1	44542.7	29667.9	34686.2
32.8	36090.7	37717.9	38085.3	37377.3	35248.6	37682.2	44410	29598.6	34608.3
33	35999.2	37611.8	37974.9	37287.2	35167.6	37607.2	44276.2	29529	34530.4
33.2	35906.9	37504.3	37865.8	37198.9	35087.1	37532	44142	29460.2	34451.7
33.4	35812.8	37396.5	37757.2	37110	35006.7	37457.4	44008.2	29390.7	34373
33.6	35720.1	37287.7	37648.4	37021.5	34925.9	37383.2	43872.3	29321	34294.3
33.8	35627.6	37178.7	37540.3	36934.4	34843.3	37308.6	43736.6	29251.6	34215.6
34	35537.4	37071.2	37431.7	36847.3	34759.4	37234.2	43599.2	29181.8	34136.4
34.2	35448.7	36964.2	37322.1	36758.9	34674.9	37159.8	43460.4	29112.1	34057.6
34.4	35361.1	36857.3	37211.8	36671.5	34589.8	37085	43319.8	29042.8	33979.3
34.6	35273.7	36749.9	37102	36584.7	34505	37009.7	43179.1	28974.1	33901.2
34.8	35185.5	36641.7	36991.3	36496.5	34422.3	36935.7	43038.3	28905.2	33823.4
35	35095.2	36530.7	36881	36408.6	34339.3	36860.1	42898.8	28836.9	33746.3
35.2	35003.5	36419.4	36770.9	36322.5	34256.4	36783.7	42760	28768.1	33668.7
35.4	34910.6	36309.1	36662.5	36236.3	34174.7	36708.5	42621.7	28699.6	33589.8
35.6	34817.9	36200.1	36554.1	36150	34093.2	36634.2	42482.4	28630.4	33510.2
35.8	34725.3	36092.2	36447.5	36065.2	34011.7	36558.6	42342	28561.2	33429.9
36	34633.8	35987.7	36342.3	35980.9	33931	36486.2	42201.2	28491.9	33348.8
36.2	34542.6	35883.4	36237.3	35893.9	33851.6	36415.3	42059.7	28422.6	33267.4
36.4	34452.4	35778	36130.6	35807.1	33771.7	36343.4	41918.2	28353	33186.6
36.6	34360.9	35671.6	36024.7	35720.6	33691.7	36271	41776.4	28284.4	33105.7
36.8	34269.7	35564.1	35917.7	35634	33611.5	36199.8	41634.6	28215.5	33025.3
37	34177.1	35455.1	35808.9	35547.2	33533.3	36127.1	41491.1	28146.5	32944.8
37.2	34084.8	35347.3	35700.9	35464.3	33454.8	36054.5	41346.3	28078.2	32865
37.4	33993	35240.5	35594.1	35382	33377	35983.2	41199.6	28010	32785.5
37.6	33900.8	35135.7	35486.8	35299.7	33299.8	35912.1	41053.7	27940.7	32706.7
37.8	33808.1	35032.9	35379.4	35216.8	33222.7	35841	40907	27872.1	32627.3
38	33715.4	34930.3	35273.1	35134.6	33142.7	35769.7	40761.6	27803.7	32548.8
38.2	33621.4	34825.6	35165.8	35050.3	33062.5	35696.8	40615.6	27734.5	32469.3
38.4	33525.3	34720	35057.1	34964.6	32981.9	35622.9	40470.5	27665.4	32389.3
38.6	33429.3	34611.9	34948.3	34878.8	32900.8	35549.2	40324.2	27597.6	32308.4
38.8	33332.4	34502.1	34840.2	34793.2	32819.5	35473.8	40178.2	27529.8	32227
39	33235.9	34391.3	34731.7	34705.9	32740.7	35398.9	40031.5	27462.7	32144.8
39.2	33138.6	34281.1	34623.9	34620.5	32662.3	35325.1	39886.1	27396.5	32062.6
39.4	33040.3	34171.2	34516.8	34535.7	32584.1	35250.9	39741.5	27330.8	31980.7
39.6	32939.9	34063.1	34410	34451.6	32505.8	35175.5	39597.8	27264.5	31899.1
39.8	32838.5	33956.4	34302.6	34367.5	32428.3	35102.2	39454.3	27198.2	31818
40	32734.8	33851.3	34195.3	34285.5	32350	35028.2	39311.7	27131.6	31736.7
40.2	32630.9	33747.5	34088.2	34202.5	32271.3	34954.4	39168.7	27065	31656.2
40.4	32526.5	33643.7	33982	34120.4	32192.4	34881.2	39025.8	26998	31574.7
40.6	32421.9	33539.9	33875.4	34038.4	32113.8	34809.4	38883.3	26931.2	31493.6
40.8	32317	33434.9	33769.8	33958.8	32034.6	34736	38742.1	26864.6	31412
41	32212	33329.1	33663.8	33879.4	31955.3	34662.6	38600.5	26798	31330.6
41.2	32105.7	33223.6	33557.9	33800.1	31877.2	34588.5	38460.3	26730.6	31248.6
41.4	31999.5	33119.6	33452.1	33722.1	31799.2	34513.6	38319.7	26663.6	31167.6
41.6	31893.3	33015.2	33348.1	33644.7	31721.2	34437.1	38179.3	26597.3	31086.6
41.8	31787.8	32912.5	33244.2	33566.8	31644.3	34362.1	38037.7	26530.7	31005.9
42	31682.2	32810.4	33142.1	33488.8	31568.5	34286.8	37896.4	26464.3	30926.1
42.2	31577.3	32707	33039.9	33413.2	31491.5	34210.6	37754.1	26398.5	30846
42.4	31471.6	32602.7	32936.6	33337.3	31414.6	34133.9	37612.4	26332.8	30765.3
42.6	31366.5	32500.2	32831.2	33262.4	31338.1	34058.4	37470.3	26266.6	30685.1
42.8	31259.6	32397	32725.4	33188.1	31260.5	33979.7	37329.5	26200.9	30605.4
43	31152.2	32294.3	32618.7	33115.2	31181.6	33900.9	37188.6	26135.1	30525.2
43.2	31043.2	32192.6	32512.3	33042.5	31103.2	33822.8	37048.2	26069.5	30446.4
43.4	30934.4	32091.4	32406.8	32970.4	31025.6	33745	36907.7	26004	30369
43.6	30823.9	31988.8	32303	32898.3	30948.5	33666.4	36766.5	25938.5	30291.7
43.8	30713.7	31885.6	32198.8	32826.4	30872	33590.2	36625	25872.4	30215.1
44	30602.3	31782.1	32095	32755.5	30796	33513.9	36483.1	25806.7	30139.5
44.2	30491.4	31679	31991	32683.9	30720.2	33437.2	36340.7	25740.5	30063.7
44.4	30379.9	31575.2	31886.5	32612.8	30644.2	33361.7	36198.5	25674.1	29987.7
44.6	30267.2	31471.5	31780.1	32542.9	30567.4	33285.2	36057.3	25607.4	29911.6
44.8	30153.3	31367.9	31674.5	32474.3	30490.2	33207.7	35915.5	25541.1	29834.7
45	30039.6	31264.2	31568.2	32405.8	30413.8	33131.7	35775	25474.7	29757.7
45.2	29925.2	31159.7	31460.3	32339.1	30337	33056.3	35636.4	25408.9	29681.1
45.4	29809.5	31055.2	31351.7	32273.1	30259.5	32979.2	35498.4	25343.3	29604.6
45.6	29694.2	30951	31244.6	32207.6	30182.7	32903.1	35360	25277.8	29528.9
45.8	29578.8	30847.5	31136	32141.9	30106.7	32826.4	35223	25211.7	29454.3
46	29462.3	30743.7	31026	32076.6	30029.7	32747.4	35085.4	25144.9	29379.2
46.2	29344.4	30640.4	30917.4	32011.1	29953.7	32668.4	34946.1	25077.3	29304.3
46.4	29227.7	30537.7	30809	31946.8	29879.1	32590.4	34807.3	25009.4	29229.3
46.6	29110.8	30434.1	30699.5	31883.2	29804.1	32511.8	34670.3	24941.1	29154.2
46.8	28993.7	30330.7	30589.7	31820.6	29728.5	32435	34532.1	24873	29079.2
47	28877.8	30227.1	30480.8	31757.9	29653.8	32359.2	34395	24804.7	29005.3
47.2	28762.6	30122.8	30370.6	31696.4	29578	32281.9	34260	24736.8	28931
47.4	28645.9	30017.6	30259.7	31634.8	29500.4	32203.9	34124.3	24668.8	28856.9
47.6	28528.7	29913	30147.3	31574.1	29423.6	32127	33987.6	24600.4	28782.2
47.8	28411.4	29807.1	30035.6	31515	29346.8	32048.7	33853.8	24531.7	28707.1
48	28292.3	29701.5	29922.7	31457.9	29269.3	31969.8	33720.4	24462.8	28631.4
48.2	28173.4	29596.8	29809.8	31400.1	29192	31892.7	33586.9	24392.8	28555.9
48.4	28055.8	29491	29695.9	31342.3	29116.6	31815.9	33454.3	24322.2	28480.5
48.6	27938.2	29385.2	29582.6	31284.2	29040.3	31737.9	33323.1	24251.4	28405.2
48.8	27821.1	29279.8	29467.5	31224.6	28963.7	31660	33190.4	24180.3	28329.6
49	27705	29174.6	29351.8	31163.8	28887.3	31583.2	33057	24108.7	28253.8
49.2	27588.9	29068.2	29234.3	31104.3	28810.7	31506.2	32923.5	24037.7	28178
49.4	27471.4	28962.4	29116.2	31046.1	28731.6	31429.5	32790.6	23966.3	28102
49.6	27353.5	28855.3	28996.5	30986.7	28651.8	31352.3	32657.2	23894.3	28025.8
49.8	27234.3	28746.7	28876.6	30926.5	28571.5	31274.4	32524.7	23821.3	27949.4
50	27113.9	28635.4	28755	30865.5	28489.6	31193.5	32392.1	23747.8	27872.5
50.2	26991.7	28522.4	28633.1	30803.7	28406.8	31111.3	32259.3	23672.9	27794.4
50.4	26869.4	28408.2	28510.8	30739.4	28323.9	31028.4	32126.1	23597.2	27714.9
50.6	26746.8	28292.6	28387.6	30676.5	28240.7	30946.6	31992.9	23521	27634.5
50.8	26624.3	28176.9	28262.8	30614.8	28157.7	30866.1	31858.4	23444.5	27553.7
51	26501.6	28060.4	28138.1	30553.6	28076	30788.2	31723.4	23367.5	27471.9
51.2	26378.5	27943.9	28012.9	30492.1	27994	30709.4	31586.7	23290.2	27390.1
51.4	26253.9	27826.1	27885.2	30431.1	27912.3	30629.6	31446.9	23212.1	27308.3
51.6	26128.3	27708.8	27756.5	30368.4	27831.2	30548.4	31303.2	23135.4	27226
51.8	26001.9	27591.4	27627.2	30305.2	27749.6	30466.2	31157.2	23060.1	27141.7
52	25874	27474.3	27496.4	30241.5	27667	30381.7	31008	22985.7	27056.2
52.2	25744.6	27356.3	27363.4	30177	27584.5	30298.8	30856.6	22912.3	26968.7
52.4	25614.6	27237.8	27230.4	30112.1	27501.6	30216.2	30703.8	22840.1	26879.8
52.6	25483.2	27118.3	27095.8	30047.8	27416.7	30133	30548.5	22764.2	26789.8
52.8	25349.4	26996.1	26958.8	29981.8	27330.8	30047.9	30387.8	22684.8	26699.5
53	25214.7	26873.7	26818.9	29915.6	27245.2	29964.5	30222.1	22601.9	26608.8
53.2	25079.9	26750.1	26677.7	29848.7	27158.7	29879	30049	22515.1	26517.7
53.4	24943.2	26626.3	26533.1	29781	27071.9	29792.3	29866.4	22424.7	26425.4
53.6	24803.9	26500.3	26386.2	29712	26985.4	29704.9	29673.6	22332.9	26332
53.8	24662.7	26373.6	26236.7	29643.9	26898.6	29618.9	29469.8	22239.3	26237
54	24518	26243.9	26084.7	29574.5	26810.1	29530.4	29250.9	22144.6	26140.6
54.2	24368.1	26113.4	25928.4	29504.3	26721	29441.6	29013.8	22049	26042.9
54.4	24214.3	25980	25769.4	29434.4	26630.6	29353.2	28752.9	21951.9	25944.2
54.6	24056.5	25845.9	25607.6	29363.7	26539.8	29265.2	28460.8	21853.5	25843.9
54.8	23893.6	25711.4	25442.6	29290.4	26448.4	29175.4	28129.4	21753.7	25742.1
55	23726.1	25575.4	25274.6	29216.7	26356.9	29085.7	27747	21651.3	25638.9
55.2	23553.5	25436.7	25103.3	29143.1	26264.1	28994.9	27303	21546	25534.2
55.4	23374.5	25297.6	24926.6	29067.2	26170.4	28902.8	26789.6	21437.9	25427.3
55.6	23189	25156.4	24744.2	28991.3	26075.5	28808.4	26204	21326.4	25319.2
55.8	22994.3	25011.3	24555.7	28914.8	25978.3	28712.7	25548.4	21211	25209.5
56	22788	24864.8	24360.5	28836.7	25879	28614.2	24841.2	21091.4	25097.8
56.2	22568.9	24716.3	24157.8	28757.6	25778.6	28515.4	24108.5	20967.3	24984.2
56.4	22334.9	24563.5	23948.3	28678.4	25676.4	28413.9	23381.6	20837.5	24869.3
56.6	22082.2	24407.3	23730.9	28598.2	25572.1	28311.3	22692.9	20700.4	24752.1
56.8	21809.2	24249	23505.6	28518.3	25466.7	28207.1	22070.5	20555.2	24632.6
57	21513.1	24087.1	23270.8	28437.5	25359.1	28103	21527.1	20401	24511.2
57.2	21189.8	23921.4	23027.5	28354.7	25248.1	27995.9	21062.4	20236	24387.8
57.4	20835.1	23753.5	22773.6	28270.2	25133.8	27888.1	20666.4	20059.1	24261.4
57.6	20446.9	23581.9	22507.5	28184.2	25014.7	27778.2	20322.8	19870.8	24132.3
57.8	20023.4	23404.5	22227.3	28095.6	24889.3	27664.9	20014.1	19670.7	24000.9
58	19566.1	23220.4	21932.9	28007.3	24755.9	27546.2	19727.6	19457.5	23866.6
58.2	19080.5	23029.8	21619.8	27919.1	24613.5	27422.7	19455.4	19232.4	23729.2
58.4	18577.4	22830.6	21287.4	27831.1	24459.6	27293	19193.3	18996.2	23588.9
58.6	18071.4	22621.5	20934.1	27743	24291.5	27155.6	18940.4	18749.2	23445.7
58.8	17578.4	22402.4	20558	27655.4	24105.7	27011.1	18695.6	18492.9	23298.8
59	17116	22169.1	20157.2	27566.2	23898.6	26858.1	18458.6	18230.6	23148
59.2	16696.7	21917.7	19735.4	27476	23666.1	26693.8	18228.5	17962.7	22993.8
59.4	16327.5	21641.7	19295.4	27383.5	23402.8	26514.5	18004.4	17690.8	22835.6
59.6	16008	21337.2	18845.2	27288.6	23107.6	26315.9	17783.7	17415.5	22673
59.8	15733.8	20997	18396.8	27192.3	22779.5	26093.2	17566.6	17139.5	22505
60	15494.4	20621	17963.5	27095.3	22421.2	25843.8	17351.6	16860.2	22332.6
60.2	15280.9	20210.8	17556.1	26997	22037.5	25571.1	17137.9	16577.8	22153.7
60.4	15083.8	19775.5	17186	26899.5	21637.8	25280.8	16925.7	16291.9	21968.7
60.6	14896.5	19326.2	16857.6	26802.9	21230	24983.8	16715.9	16004.4	21777.9
60.8	14714.6	18878.6	16570	26706.2	20821.5	24690.9	16507.6	15711.7	21582.4
61	14535.7	18446.7	16318.4	26609.1	20417.4	24411.3	16300.5	15419.8	21380.5
61.2	14357.5	18041.6	16096.7	26511.2	20018.1	24147.9	16095.5	15135.4	21172.8
61.4	14180	17669.3	15895.1	26411.3	19620	23901	15891.8	14863.5	20958.3
61.6	14003.5	17332.7	15707.9	26309.1	19216.5	23666.5	15689.5	14607.7	20734.9
61.8	13826.8	17029.7	15529.8	26204.6	18802.2	23440.9	15489.2	14372.4	20500.1
62	13650.3	16756.5	15357.9	26098.5	18373.3	23220.8	15291.9	14157.1	20252.9
62.2	13474.4	16508.4	15189.6	25990.8	17931.1	23004.9	15097	13957.2	19991.4
62.4	13298.9	16280	15025	25881	17481.5	22793	14905.2	13769.3	19712.2
62.6	13123.8	16065.4	14863	25769.4	17035.7	22584.6	14716.3	13589.5	19414.6
62.8	12950.1	15861.6	14703.6	25653.2	16605.1	22378	14530	13415.8	19096.5
63	12778.4	15664.4	14546.6	25529.8	16199.1	22172.6	14346.3	13245.3	18756.9
63.2	12609.1	15471.4	14392.5	25397.7	15822.2	21967.3	14165.2	13077.5	18393.3
63.4	12441.5	15281.9	14241	25254	15473.5	21760.5	13986.1	12912.9	18006.4
63.6	12276.6	15096.5	14092.4	25095.4	15147.3	21553.1	13809.8	12751.3	17594.9
63.8	12113.7	14913.2	13946.9	24921.5	14835.8	21345.9	13635.3	12592.7	17159.9
64	11952.6	14733.5	13804.4	24729.3	14532.8	21138.8	13462.7	12437.9	16703.3
64.2	11793.8	14557.4	13664.8	24513.1	14236.4	20931.5	13291.7	12287.2	16230.2
64.4	11637.8	14384	13528.4	24264.9	13948.1	20724	13122.3	12140	15747.4
64.6	11484	14212.3	13395.3	23970.7	13672.2	20515.4	12954.6	11997.4	15264
64.8	11333.3	14043.6	13264.7	23619.1	13414.8	20303.7	12789	11859.4	14791.4
65	11185.5	13877.1	13137	23207.2	13181.1	20087.1	12625.3	11726.2	14339.8
65.2	11040.6	13712.4	13012.1	22743.1	12972.5	19863.8	12463.6	11597.9	13916.6
65.4	10898.1	13550	12889.5	22244.4	12788.4	19632.6	12303.7	11475.1	13527
65.6	10758.1	13390.7	12768.9	21742.2	12625.9	19393.2	12144.5	11356.6	13173.5
65.8	10620.2	13233.2	12650.6	21262.1	12480.4	19147.3	11986.5	11241.9	12853.9
66	10484.7	13078.4	12534.6	20818.5	12347.3	18898.2	11828.9	11130.6	12565.4
66.2	10350.9	12926.7	12420.5	20410.2	12222.9	18649.3	11672.5	11022.1	12306.5
66.4	10219	12778.6	12308.5	20029.1	12104.4	18403.4	11517.2	10915.5	12074.7
66.6	10089.3	12633.7	12198.8	19653	11989.8	18161.9	11363.6	10811.2	11867.2
66.8	9961.48	12493.4	12091.2	19255.8	11877.9	17925.9	11211.3	10709.3	11682.7
67	9835.49	12357.4	11985.6	18814.6	11768.1	17694.3	11061.2	10609.8	11519.4
67.2	9711.84	12225.4	11882.1	18321.7	11659.6	17465	10912.5	10512.4	11374
67.4	9590.54	12097.4	11779.8	17777.6	11552.2	17238.1	10764.9	10417.8	11243.4
67.6	9471.13	11973.1	11678.5	17197.8	11445.9	17013.8	10618.5	10325.1	11124.6
67.8	9353.87	11851.7	11578.5	16613.2	11340.7	16791.6	10473.7	10234.2	11014.2
68	9238.3	11732.7	11479.4	16057.9	11236.3	16571.5	10330.2	10144.9	10910
68.2	9124.77	11616.9	11381.1	15548	11132.9	16356.4	10188.4	10057.3	10810.1
68.4	9013.17	11503.2	11284.7	15086.2	11030.8	16146.1	10048.9	9970.86	10713.2
68.6	8903.55	11391.9	11190	14661.8	10929.2	15939.4	9911.27	9886.03	10618.7
68.8	8796.4	11282.5	11096.5	14255.7	10828.4	15736.9	9775.27	9802.56	10526.6
69	8692.18	11174.9	11004.3	13850.1	10728.6	15538.5	9640.64	9720.4	10436.3
69.2	8590.07	11068	10912.7	13438	10629.1	15341.8	9507.8	9639.21	10347.7
69.4	8490.14	10962	10821.5	13018.1	10529.2	15145.9	9376.22	9559.14	10260.7
69.6	8392.87	10856.4	10730.9	12593.3	10430.3	14951.6	9246.21	9479.8	10174.9
69.8	8297.52	10751.2	10641	12163.5	10331.9	14757.9	9117.52	9401.09	10089.8
70	8204.13	10645.7	10551.5	11727	10233.7	14564.2	8990.92	9322.82	10005.1
70.2	8113.15	10540.5	10463.1	11286.3	10137.1	14371.4	8865.45	9244.76	9920.86
70.4	8024.54	10435.2	10375.2	10848.8	10042.5	14179.6	8741.46	9166.72	9837.04
70.6	7937.99	10329.3	10286.6	10424.1	9948.57	13988.7	8619.25	9088.42	9753.73
70.8	7853.57	10222.2	10197.2	10023.9	9855.77	13798	8499.34	9010.01	9671.03
71	7770.86	10113.6	10106.5	9658.96	9764.12	13608.2	8380.83	8931.43	9589.37
71.2	7689.72	10002.5	10013.9	9332.09	9672.59	13418.8	8264.93	8852.93	9508.43
71.4	7610.06	9888.42	9918.72	9042.01	9581.66	13229.9	8151.68	8774.17	9428.31
71.6	7531.82	9770.65	9821.21	8784.82	9491.63	13040.6	8040.85	8695.38	9348.58
71.8	7454.73	9648.98	9720.82	8554.6	9402.42	12851.5	7932.23	8616.36	9269.48
72	7378.38	9523.21	9617.05	8342.3	9314.41	12662.2	7826.62	8537.3	9190.9
72.2	7302.57	9393.08	9509.2	8140.05	9227.63	12472.3	7723.33	8457.71	9113.07
72.4	7226.84	9258.36	9397.87	7941.86	9141.57	12282	7622.27	8377.96	9035.69
72.6	7151.14	9119.74	9282.64	7745.02	9056.62	12092	7523.57	8297.64	8958.82
72.8	7075.6	8978.23	9164.21	7551.45	8972.31	11902.5	7427.77	8216.45	8882.23
73	7000.59	8835.5	9043.57	7367.17	8888.62	11713.7	7334.36	8133.79	8805.72
73.2	6926.08	8693.43	8922.92	7199.32	8805.8	11526.4	7243.48	8049.89	8729.11
73.4	6852.17	8554.56	8803.26	7051.38	8723.69	11340.8	7155.18	7964.26	8652.47
73.6	6778.87	8421.01	8687.08	6922.93	8641.85	11157	7069.25	7876.83	8575.95
73.8	6706.31	8293.41	8575.15	6810.6	8560.77	10975.8	6984.98	7787.83	8499.76
74	6634.58	8171.95	8468.12	6709.56	8479.71	10797.7	6902.67	7697.94	8423.87
74.2	6563.75	8056.55	8365.42	6615.36	8398.44	10622.8	6822.21	7607.57	8348.17
74.4	6494.09	7945.32	8266.09	6525.84	8316.12	10451.2	6743.4	7517.16	8272.48
74.6	6425.72	7836.28	8168.04	6440.13	8232.28	10282.9	6666.16	7427.85	8196.53
74.8	6358.64	7729.11	8070.17	6357.64	8146.58	10118.1	6590.82	7340.22	8119.88
75	6293.35	7622.03	7970.84	6278.53	8058.16	9956.37	6517.21	7254.32	8042.25
75.2	6229.68	7513.42	7868.52	6202.56	7966.18	9798.26	6445.39	7169.86	7962.95
75.4	6167.97	7403.34	7762.99	6129.54	7872.64	9644.84	6375.64	7086.76	7881.71
75.6	6107.81	7292.25	7654.97	6059.5	7779.11	9496.25	6308.33	7003.88	7797.99
75.8	6049.16	7180.04	7545.09	5992.89	7685.75	9353.58	6243.35	6919.62	7711.64
76	5991.13	7068.74	7434.93	5929.34	7594.46	9217.92	6180.55	6833.22	7622.35
76.2	5934.14	6959.94	7326.01	5868.78	7506.43	9089.48	6119.93	6744.23	7530.7
76.4	5877.84	6854.48	7219.09	5810.9	7419.44	8968.15	6061.16	6653.19	7436.48
76.6	5822.72	6752.43	7113.4	5755.35	7331.31	8854.14	6003.73	6561.46	7340.26
76.8	5768.92	6653.23	7008.12	5701.4	7241.25	8745.39	5947.64	6471.3	7242.44
77	5717.09	6555.25	6902.22	5649	7148.27	8640.3	5892.85	6384.05	7143.79
77.2	5667.46	6457.8	6795.29	5597.96	7051.85	8537.64	5839.32	6301.13	7044.93
77.4	5619.78	6360.76	6687.45	5548.33	6952.04	8435.02	5787.03	6222.52	6947.11
77.6	5574.13	6264.39	6579.98	5500.07	6850.03	8330.53	5735.89	6147.76	6851.19
77.8	5530.78	6169.94	6474.47	5453.19	6747.64	8223.42	5685.85	6076.88	6757.56
78	5489.75	6079.09	6371.85	5407.64	6645.77	8112.19	5636.84	6010.2	6666.53
78.2	5450.39	5992.79	6272.45	5363.19	6545.45	7995.59	5588.38	5947.45	6577.67
78.4	5413.51	5911.11	6176.2	5319.57	6448.78	7873.69	5540.44	5889.1	6490.75
78.6	5378.85	5834.25	6083.09	5276.33	6355.33	7746.17	5493.13	5835.06	6404.65
78.8	5345.81	5762.11	5993.49	5233.52	6263.82	7613.13	5446.09	5784.08	6318.78
79	5313.95	5693.82	5908.28	5190.78	6173.09	7475.52	5399.12	5735.07	6232.05
79.2	5283.7	5628.72	5828.5	5148.24	6082.44	7334.4	5352.59	5687.12	6144.36
79.4	5254.05	5566.47	5754.83	5105.72	5991.22	7191.2	5306.27	5638.65	6055.13
79.6	5225	5505.99	5686.51	5063.63	5900.88	7049.05	5260.24	5588.76	5965.14
79.8	5196.64	5445.6	5621.01	5021.61	5812.81	6911.71	5214.89	5536.94	5875.2
80	5169.05	5383.7	5555.07	4980.15	5728.16	6783.04	5170.41	5481.92	5787.16
80.2	5141.66	5318.71	5485.85	4939.35	5647.45	6665.81	5126.97	5423.3	5702.05
80.4	5114.73	5250.15	5411.09	4899.42	5570.3	6561.92	5084.85	5361.07	5620.67
80.6	5087.77	5178.21	5330.78	4860.55	5495.21	6470.08	5043.56	5295.35	5543.47
80.8	5060.64	5104.98	5247.17	4823.46	5421.24	6388.31	5002.91	5226.84	5470.88
81	5033.3	5033.32	5164.35	4787.95	5348.49	6313.07	4962.67	5157.84	5402.17
81.2	5005.97	4966.17	5085.94	4754.1	5276.97	6241.75	4922.21	5089.73	5337.14
81.4	4978.54	4905.28	5015.06	4722.23	5207.6	6171.77	4881.45	5024.33	5275.89
81.6	4951.66	4851.81	4953.5	4692.18	5142.7	6102.21	4840.73	4963.1	5217.63
81.8	4925.29	4805.51	4901.16	4663.87	5082.69	6031.48	4800	4906.24	5161.59
82	4899.22	4765.42	4855.77	4637.28	5027.47	5959.52	4759.27	4852.38	5107.01
82.2	4873.46	4730.09	4815.5	4612.41	4976.67	5886.12	4718.57	4800.61	5052.82
82.4	4847.96	4698.54	4778.39	4588.97	4928.84	5811.98	4677.35	4749.81	4998.26
82.6	4822.17	4670.13	4742.26	4566.83	4880.91	5738.13	4635.18	4698.9	4943.2
82.8	4796.15	4643.84	4706.09	4545.81	4832.2	5665.94	4591.67	4648.18	4887.06
83	4770.16	4619.14	4669.78	4525.96	4782.12	5596.94	4546.98	4598.98	4830.1
83.2	4743.91	4596.14	4632.71	4506.98	4730.74	5531.7	4502.04	4552.17	4773.18
83.4	4717.71	4574.37	4594.89	4488.94	4679.35	5470.39	4457.97	4508.51	4716.34
83.6	4691.97	4553.42	4557.49	4471.81	4630.7	5412.24	4415.88	4468.49	4659.96
83.8	4666.75	4533.63	4521.45	4455.2	4585.25	5356.57	4376.99	4431.97	4605.02
84	4641.99	4515.06	4487.73	4439.08	4543.37	5302.06	4341.65	4398.25	4551.8
84.2	4618	4497.12	4457.55	4423.7	4505.26	5248.18	4308.87	4366.73	4500.32
84.4	4594.5	4479.99	4431.44	4408.77	4469.81	5194.05	4278.24	4337.35	4450.77
84.6	4570.89	4463.24	4409.52	4395.02	4436.35	5139.3	4248.27	4308.5	4403.78
84.8	4547.6	4446.76	4389.18	4381.51	4403.54	5084.48	4218.73	4282.27	4357.31
85	4523.37	4429.96	4373.81	4370.34	4372.95	5028.1	4187.91		4314.43

## Sheet: Staples unfolding raw RFU dat
Temperature	RFU	RFU	RFU	RFU	RFU	RFU	RFU	RFU	RFU
\f:m(°)C	a.u.	a.u.	a.u.	a.u.	a.u.	a.u.	a.u.	a.u.	a.u.
	30hb-staple	24hb-staple	24hb-flex-staple	2hb staple	3-arm-linkage staple	Longhorn-staple	6hb staples	Hilbert staples	Crown staples
25	37535.1	39321.7	39302.7	31599	37502.9	37499.1	43629	32472.3	32401.9
25.2	37469.5	39233	39222.4	31586.5	37434.1	37420.5	43574.1	32419.5	32327.1
25.4	37403.8	39144.2	39142	31573.9	37365.3	37341.9	43519.2	32366.6	32252.3
25.6	37338.2	39055.5	39061.7	31561.4	37296.5	37263.3	43464.3	32313.7	32177.5
25.8	37272.5	38966.7	38981.3	31548.9	37227.7	37184.6	43409.4	32260.9	32102.7
26	37206.9	38878	38901	31536.3	37158.9	37106	43354.5	32208	32028
26.2	37141.2	38789.3	38820.6	31523.8	37090.1	37027.4	43299.6	32155.1	31953.2
26.4	37068.3	38695.1	38732.8	31507.3	37013.2	36944	43241.4	32103.4	31878.7
26.6	36987.2	38594.8	38635.5	31485.7	36927.6	36854.8	43180.3	32052.2	31806.2
26.8	36901.1	38491.2	38531.8	31459.5	36832.8	36760.3	43115.4	31999.8	31735.3
27	36811.7	38382.5	38423.7	31428.3	36733.1	36663.5	43047.1	31945.2	31664.8
27.2	36720.3	38271.1	38314.1	31390.6	36630	36564.3	42975.4	31887.2	31593.2
27.4	36626	38157.8	38201.9	31346.9	36523.8	36463.5	42899.9	31825.8	31521
27.6	36531.7	38043.9	38090.3	31297.3	36416.5	36363.7	42819.6	31761.2	31446.9
27.8	36436.3	37928.8	37978.8	31240.9	36309.9	36264.1	42734.9	31693.8	31369.7
28	36340.4	37815.2	37866	31179.1	36203.7	36164.9	42644.4	31623.8	31289.8
28.2	36240.7	37701.6	37750.6	31113.1	36095.4	36064.9	42549.9	31551	31209
28.4	36141.2	37587.6	37633	31043.2	35985.9	35963.8	42451.4	31476.2	31127.3
28.6	36039	37471.4	37512.5	30969.1	35875.5	35862.5	42349.2	31398.1	31044.3
28.8	35935.4	37353.1	37390	30892.3	35763.1	35761.5	42243.9	31316.7	30961.4
29	35829.6	37232.5	37267.4	30812.2	35649.1	35659.7	42136.1	31232.4	30877.7
29.2	35724.6	37110.9	37143.8	30729.3	35536.1	35557.6	42024	31146.3	30792.6
29.4	35618.5	36988.4	37020.8	30642.8	35423	35456	41907.8	31057.2	30705.7
29.6	35514	36865.9	36897.9	30554.5	35309.8	35353.4	41786.9	30966.9	30617.2
29.8	35410.9	36745.3	36775	30463.8	35197.8	35249.6	41662.8	30875.7	30526.5
30	35309.8	36624.9	36650.1	30371.1	35085.6	35146.1	41535.5	30782.4	30434.4
30.2	35210	36504.1	36525.9	30276.6	34972.9	35043.6	41405.8	30687.5	30340.8
30.4	35111.4	36382.8	36401.3	30181.8	34860.5	34942.6	41273	30592.1	30246.6
30.6	35011.6	36260.6	36277.5	30086.4	34748.2	34840.3	41139	30495.2	30151
30.8	34911.9	36137.2	36152.5	29990.5	34634.4	34738.5	41000.9	30397.3	30054.1
31	34811.5	36012.6	36028.8	29893.6	34520.7	34637.4	40859.9	30299.7	29957.1
31.2	34710.2	35887.9	35904.5	29796.4	34406.2	34535.6	40715.1	30201.7	29859.2
31.4	34607.3	35763	35778.8	29697.8	34290.4	34430.8	40568.6	30102.6	29760.4
31.6	34505.9	35640	35651.5	29597.6	34173.6	34327.3	40418.8	30003.1	29662
31.8	34404.5	35516.4	35525.5	29496.2	34057.1	34223.4	40267.8	29902.5	29563.7
32	34301.9	35393	35398.6	29394.7	33941.2	34116.9	40114.9	29800.4	29464.5
32.2	34198.5	35267.9	35271.4	29292.6	33825.1	34009.3	39961.8	29697.3	29365.2
32.4	34095.6	35143	35144.4	29190	33709.2	33903.8	39806.7	29593.3	29265.3
32.6	33992.1	35016	35017.7	29087.2	33593.8	33798.5	39651	29488	29163.9
32.8	33887.9	34888.1	34888.7	28984	33477.8	33693	39494.2	29381.8	29061.9
33	33786.5	34760.8	34760.2	28880.2	33360.5	33590.1	39336	29275.2	28959.1
33.2	33685.7	34634.5	34631.3	28775.7	33244.4	33488.8	39175.4	29167.8	28855.1
33.4	33584.5	34507	34503.1	28671.3	33128.1	33387.1	39014.2	29060.1	28750.5
33.6	33483.1	34379.7	34374.9	28567	33012	33284.2	38851.3	28951.9	28645.5
33.8	33381.6	34252.3	34248	28463.3	32896.2	33181.7	38686.1	28843.1	28539.5
34	33277.4	34124.5	34120.1	28359.6	32780.5	33078.1	38519.9	28733.2	28433.2
34.2	33173.3	33996.9	33992.3	28255.9	32663.5	32972.6	38352.8	28622.3	28326.3
34.4	33070	33869.3	33863.3	28151.8	32546.8	32865.8	38183.3	28510.9	28218.9
34.6	32966.3	33741.3	33733.3	28046.8	32429.1	32759.2	38011.6	28399.8	28110.9
34.8	32861.8	33612	33601.9	27940.6	32310.4	32651.7	37838.7	28288.7	28002.3
35	32757.5	33480.9	33470.3	27834.1	32191.6	32542.1	37664.1	28177.9	27893.1
35.2	32652.8	33347.4	33337.2	27727.4	32072.5	32433	37487.3	28067.5	27783.6
35.4	32546.4	33213.5	33204.7	27620.5	31952.1	32325	37309.7	27955.5	27672.5
35.6	32439.5	33079.9	33072.5	27513.5	31831.9	32217.3	37132.2	27842.3	27560.3
35.8	32333.8	32948.8	32941.7	27406.5	31711.7	32109.9	36953.1	27727.5	27447.8
36	32227.9	32819.7	32811	27298.2	31591.5	32004.6	36773.2	27611.8	27334.3
36.2	32121.7	32691.8	32681	27189.2	31470.4	31899.8	36593.1	27495.4	27219.4
36.4	32016.3	32564.4	32549.4	27078.5	31350.3	31793	36411.6	27380.1	27104.2
36.6	31910.5	32437.1	32417.2	26967.5	31230.3	31684.8	36227	27264.3	26988.1
36.8	31802.7	32309	32282.6	26855.2	31110.5	31576.1	36042.1	27149.1	26870.5
37	31694.8	32179.3	32147.1	26742.3	30990	31466	35855.4	27033.6	26752.1
37.2	31585.8	32050.5	32011.3	26629.2	30870.4	31354.6	35668.1	26917.5	26633.1
37.4	31475.8	31922.1	31877.2	26516.6	30750	31243.5	35479.6	26800.6	26513.6
37.6	31365.1	31792.7	31743.3	26402.6	30628.4	31133.1	35292.1	26684.4	26394
37.8	31253.9	31662.7	31610.4	26287.9	30504.6	31022.1	35104	26566.9	26273.9
38	31141.5	31532.6	31477.6	26173.2	30380	30909.7	34915.7	26449.4	26152.9
38.2	31028	31401.3	31343.9	26057.6	30253.8	30796.7	34725.9	26331.6	26031.6
38.4	30912.5	31268	31207.9	25940.7	30125.9	30683.9	34536.2	26213.4	25909.4
38.6	30795.8	31135	31070.8	25823.9	29997.3	30569.2	34345.4	26093.9	25786.2
38.8	30677.8	30999.9	30933	25707.9	29869.1	30454.4	34153.6	25975.1	25662.4
39	30558.2	30866.3	30794.9	25590.5	29741.1	30339.9	33961.1	25855.6	25538
39.2	30437.7	30732.8	30656.7	25472.4	29612.4	30224.1	33768.6	25736.2	25412.6
39.4	30316.3	30600.7	30519.4	25354.1	29483	30107.5	33574.5	25616.5	25286.3
39.6	30193.5	30468.5	30382	25234.9	29353.7	29992.5	33379.2	25496.8	25158.7
39.8	30069.3	30338	30244.6	25113.8	29223.8	29876.6	33183.8	25376.1	25030.2
40	29944.6	30206.8	30107	24992.6	29093.3	29761.2	32987.8	25255.3	24901.1
40.2	29819.6	30075.5	29969.6	24870.6	28963.6	29647.3	32790.7	25134.3	24770.7
40.4	29693.5	29943.1	29831.8	24748	28834.1	29532.3	32593.5	25012.4	24639.5
40.6	29567	29811.1	29693.9	24623.8	28704.7	29415.4	32396.8	24890.3	24507.2
40.8	29439.4	29679.3	29555.1	24499.1	28574.4	29297.1	32199	24768.1	24374.3
41	29310.4	29546.2	29415.7	24373.5	28442.9	29177.2	32000.8	24645.1	24240.1
41.2	29179.2	29413.6	29276.1	24246.5	28310.4	29056	31802.1	24521.4	24105.4
41.4	29047.8	29283.1	29136.5	24118.8	28178.6	28935.4	31602.3	24397.7	23969.8
41.6	28915.4	29152	28998.3	23991.4	28045.9	28815	31401.6	24273.8	23834.3
41.8	28783.1	29021	28861.9	23863.5	27913.1	28696.2	31200.5	24149.5	23697.9
42	28649.6	28891.6	28725.8	23735.5	27781.2	28577.5	30998.9	24025	23560.8
42.2	28515.8	28762	28589	23608.1	27648.3	28458.1	30797.9	23900.9	23423
42.4	28380.1	28629.8	28452.2	23480.7	27513.1	28338.2	30597.6	23776.6	23284.7
42.6	28242.6	28498.1	28313	23354.1	27378.1	28217.9	30396.9	23652.2	23145.5
42.8	28103.5	28365.7	28172.1	23228.2	27244.1	28095.7	30196.6	23528	23005.7
43	27963.8	28232.8	28030.9	23102.7	27108.8	27972.6	29995.2	23404.1	22866
43.2	27822.8	28099.9	27890.5	22976.8	26974.5	27849.1	29792.4	23279.8	22725.9
43.4	27680.8	27968.1	27749.5	22850.9	26841.4	27724.4	29588.6	23155.2	22585.9
43.6	27537.6	27835.4	27608.7	22723.1	26708.2	27599.7	29384.5	23029.9	22445.3
43.8	27393.5	27702.7	27467.1	22594.4	26573.2	27474.9	29180.1	22904.4	22305.3
44	27248	27569.8	27325.3	22465.8	26438.9	27349.6	28977.5	22778.5	22164.7
44.2	27101.7	27435.5	27182.8	22338	26304	27223.3	28776	22652.2	22023.9
44.4	26954.9	27301.2	27039.4	22210.3	26168.3	27096.5	28576.3	22525.6	21881.9
44.6	26807.4	27167.7	26895.9	22084	26031.1	26966.8	28378.2	22398.8	21739.8
44.8	26659.7	27034.8	26752.5	21958.4	25894.2	26837	28180.8	22270.9	21596.3
45	26511.1	26901.2	26608.3	21832.2	25757.1	26706.9	27983.4	22141.6	21452.4
45.2	26361.3	26767.5	26462.8	21706.1	25619.7	26576	27786.9	22012	21308.7
45.4	26209.5	26632.2	26317.2	21581.4	25482.1	26445.3	27590.8	21882.4	21166
45.6	26057.9	26496.3	26171.4	21456.7	25344.8	26316.1	27395	21752.8	21023.8
45.8	25904.6	26358.6	26026.2	21332.3	25207	26185.4	27200.4	21623.4	20881.9
46	25750.8	26219.8	25880.6	21208.8	25068.5	26053.5	27006.7	21494.7	20740.1
46.2	25596.7	26081.9	25735.7	21085.5	24929	25922.1	26813.3	21365.9	20598.2
46.4	25442.9	25944.6	25591.4	20961.2	24789.8	25789.9	26619.9	21236.3	20454.8
46.6	25287.3	25806.8	25446.8	20837.3	24650.2	25657	26427.3	21105.9	20310.9
46.8	25130.2	25668.8	25300.9	20714.4	24511.3	25524	26235	20975.2	20167.4
47	24971.5	25531.9	25154.6	20591.6	24371.8	25392.1	26043.6	20844.1	20024.3
47.2	24811.5	25394.3	25006.9	20468.4	24233	25259.9	25853.2	20712	19881
47.4	24650.7	25255.6	24857.3	20346.2	24093.6	25127.7	25663.8	20579.7	19738.9
47.6	24490	25116.9	24706.1	20223.5	23954.2	24994.7	25474.6	20447.7	19596.8
47.8	24329.9	24978.6	24554.3	20099.9	23814.5	24862.2	25286.1	20315.6	19454.5
48	24170.5	24838.7	24402	19976.4	23674.9	24728.8	25097.8	20183.1	19311.6
48.2	24010.3	24697.8	24249.7	19852.4	23534.6	24594.2	24909.8	20051.2	19168.9
48.4	23849.4	24556.8	24097.1	19727	23392.9	24459	24721.9	19919.2	19025.2
48.6	23687.6	24415.1	23944.9	19600.8	23250.3	24324.6	24535.2	19786.7	18881.7
48.8	23525.5	24272.5	23792.8	19474.4	23107.1	24189.8	24348.7	19653.7	18737.9
49	23362.6	24129.9	23639	19346.8	22963.4	24055.4	24163	19520.7	18594.5
49.2	23200.5	23986.4	23483.7	19219.6	22819.2	23921.1	23977.6	19387.3	18450.6
49.4	23038.3	23842.6	23327.2	19093.1	22676.2	23787.1	23793.5	19253.9	18307.4
49.6	22874.7	23696.7	23168.8	18966.6	22533.5	23651.7	23609.8	19120.3	18163.8
49.8	22709.5	23549.2	23008.7	18839.5	22389.3	23514.4	23426.6	18986.6	18020.5
50	22543	23399.6	22847.7	18713.1	22244.4	23375.5	23243.2	18852.6	17876.9
50.2	22375	23248.5	22685.6	18585.4	22098.1	23236	23060.5	18717.9	17733.9
50.4	22205.6	23095.3	22523.2	18457.2	21949.8	23095.6	22876.7	18582.9	17590.5
50.6	22036.3	22942.1	22359.9	18329	21799.8	22955	22692.7	18447.4	17447.2
50.8	21867	22787.8	22196.1	18201.1	21650.1	22815.5	22508.8	18311.3	17303.8
51	21697.6	22633.1	22031.7	18072.7	21500	22676.5	22325.7	18174.9	17160.4
51.2	21527.4	22478.1	21867	17945.2	21349.8	22536.4	22142.6	18038.5	17017
51.4	21357.3	22321.8	21701.1	17817.1	21200.2	22397.1	21960.1	17902	16873.7
51.6	21186.7	22163.9	21534.3	17688.3	21051.1	22257.8	21778.1	17765.5	16730.9
51.8	21016.1	22005.5	21365.3	17558.4	20901.7	22117.3	21595.8	17629.5	16588.4
52	20845	21846.1	21195.2	17427.2	20752.2	21977	21412.7	17493.7	16445.9
52.2	20674	21685.9	21023.4	17294.4	20602.6	21837.2	21229.5	17357.6	16303.6
52.4	20502.4	21525.6	20849.1	17160.9	20452.5	21695.8	21047.1	17221.6	16161.5
52.6	20329.9	21364.1	20673.1	17026.7	20301.1	21553.9	20864.6	17085.8	16018.7
52.8	20156.3	21201.3	20496.2	16892.2	20149	21412	20682.6	16949.8	15875.7
53	19982.6	21036.7	20317.1	16758	19995.9	21268.2	20501.1	16813.7	15732.9
53.2	19808.5	20870.7	20136.2	16623.3	19841.9	21123.4	20319.9	16678.1	15590
53.4	19634.1	20702.5	19954.6	16487.8	19686.6	20977.9	20137.7	16541.9	15446.9
53.6	19459.9	20534	19771.6	16351.8	19532	20831.9	19955.7	16405.4	15304.6
53.8	19285.6	20364.6	19587.1	16215	19376.8	20684.7	19773.8	16268.6	15162.2
54	19110.9	20194	19401.4	16077.4	19221.2	20538.1	19591.9	16130.9	15020.3
54.2	18935.3	20021.5	19214.7	15939.9	19065.2	20390.9	19410.3	15992.6	14878.4
54.4	18759.7	19848	19026.6	15802.4	18909.3	20243.5	19229	15854.5	14737.2
54.6	18584	19672.3	18837.9	15665.3	18752	20095.4	19047.8	15716.3	14596.2
54.8	18407.9	19494.8	18647.6	15528.4	18594.6	19947.1	18866.2	15578.3	14455.7
55	18230.6	19316.7	18456.1	15391.6	18436.8	19796.8	18684.2	15441.1	14315.5
55.2	18054.4	19137.5	18262.6	15254.5	18278.5	19645.3	18502.4	15303.9	14175.9
55.4	17877.3	18957	18067.6	15117.4	18119.7	19492.8	18320.8	15166.7	14036.1
55.6	17699.4	18775.2	17870.5	14980.6	17960.6	19339	18139.4	15029.7	13896.5
55.8	17520.8	18592	17672.7	14844	17800.3	19184	17958.9	14892.5	13757.1
56	17342.9	18406.9	17473.9	14708	17638.7	19028.7	17779.5	14755	13617.7
56.2	17163.5	18221	17273.8	14572.7	17476.2	18873.4	17600	14617.9	13479.1
56.4	16983.9	18034.7	17072.9	14438.4	17312.4	18716.9	17420.8	14481.2	13341.7
56.6	16804.6	17847.8	16871.7	14304.1	17147.7	18560.4	17241.4	14344.6	13205
56.8	16626.7	17660.8	16669.3	14169.4	16982.2	18403.6	17062.4	14208.2	13069.2
57	16448	17474	16466.9	14034.9	16816.9	18246.7	16883.2	14071.9	12934
57.2	16270.5	17286.8	16265.2	13900.3	16652	18088.9	16704.6	13935.6	12798.6
57.4	16093.5	17099.4	16063.7	13764.9	16487	17931.5	16526.7	13799	12663.1
57.6	15916.3	16912	15861.5	13629.5	16321	17772.8	16349.8	13662.6	12528.3
57.8	15738.4	16725.2	15659.6	13495.2	16154.6	17613	16173	13526.2	12393.7
58	15561.5	16538.3	15458	13361.1	15987.3	17452.3	15996.9	13390	12260.2
58.2	15384.4	16352	15256.7	13227.5	15818.1	17291.3	15821.4	13254	12128
58.4	15207.4	16166.4	15056.9	13094.9	15648.1	17130.2	15646.3	13118.4	11996.8
58.6	15031.6	15981.7	14859.5	12963.1	15478.6	16969.6	15472.1	12983.2	11865.9
58.8	14856.2	15797.4	14664.2	12831.2	15308.6	16809.9	15298.8	12848.3	11736.1
59	14681	15614.2	14470.6	12700.2	15138.7	16650.9	15126.7	12714.3	11606.9
59.2	14507.2	15432.2	14278.8	12569.6	14969.3	16492.3	14955.2	12580.4	11478.7
59.4	14333.9	15251.1	14088.3	12439.1	14799.7	16333	14785.5	12446.8	11351.5
59.6	14160.6	15070.9	13898.9	12309.4	14628.9	16173.6	14617.1	12313.5	11225.5
59.8	13988.2	14892.9	13710.6	12180.2	14458.4	16013.9	14450	12180.1	11100.3
60	13816.6	14716.5	13524.2	12051.7	14287.4	15853.2	14283.9	12046.9	10976.2
60.2	13645.2	14541.5	13339.7	11923.5	14116.7	15692.2	14119.4	11914	10852.6
60.4	13474.8	14368.6	13157.4	11796.3	13946.2	15531.1	13955.8	11781.4	10729.9
60.6	13305.8	14198.3	12977.8	11669.6	13777.3	15370.4	13792.6	11649.5	10608.3
60.8	13138	14029.4	12801.2	11544	13608.3	15209.9	13630.4	11519.4	10488
61	12971.4	13862.2	12627.2	11418.7	13440	15050.3	13469.6	11389.5	10368.9
61.2	12805.9	13697.1	12456.2	11294.6	13272	14891.1	13309.9	11260.8	10251.4
61.4	12641.4	13533.8	12288	11171.5	13104.4	14733	13151.2	11133.3	10135.2
61.6	12478.2	13371.3	12122.1	11048.8	12936.6	14574	12993.9	11006.2	10020.3
61.8	12315.5	13211.1	11958.2	10926.5	12769.6	14414.6	12838.4	10878.7	9906.25
62	12154.2	13053.3	11796.3	10805.2	12603.2	14254.8	12684.1	10752.5	9793.31
62.2	11994.9	12897.2	11636.5	10684.6	12441.7	14094.9	12531.3	10627.3	9681.55
62.4	11837.3	12743.3	11479.1	10564.3	12285.5	13934.9	12379.8	10502.5	9571.11
62.6	11681.2	12591.9	11324.4	10445.1	12134.3	13776	12230.1	10379.2	9461.74
62.8	11527.4	12442.3	11172.9	10327.1	11987.9	13618.1	12081.3	10257.6	9354.1
63	11374.5	12294.6	11024.5	10210.3	11846.2	13460.9	11933.7	10137.1	9248.19
63.2	11222.6	12148.8	10878.6	10094.3	11700.2	13304.2	11787.2	10017.1	9143.82
63.4	11072.1	12004.7	10735.1	9979.59	11550.4	13147.4	11642.1	9898.13	9040.96
63.6	10923.7	11862.7	10594	9866.01	11397.4	12991.5	11497.9	9779.82	8939.86
63.8	10776.8	11722.6	10455	9753.36	11241.5	12836.3	11354.7	9662.57	8840.01
64	10632.9	11584.2	10318.2	9641.34	11083.5	12681.9	11212.6	9545.87	8741.42
64.2	10491.7	11448.3	10184.2	9530.11	10928.1	12528.9	11071.1	9430.43	8643.94
64.4	10353	11314.8	10052.7	9419.79	10775.2	12377.7	10930.1	9316.34	8547.96
64.6	10216.2	11183.4	9923.73	9310.1	10625	12227.2	10789.9	9203.28	8453.13
64.8	10081.3	11054	9797.31	9201.44	10477.7	12077.8	10650.7	9091.12	8359.9
65	9948.09	10926.7	9673.07	9093.81	10332.6	11929.7	10512.1	8980.26	8268.32
65.2	9816.57	10800.9	9550.47	8987.33	10189.8	11782.6	10374.6	8870.64	8178.42
65.4	9686.82	10676.7	9429.68	8881.78	10049.1	11636.6	10237.5	8761.74	8089.72
65.6	9559.37	10553.9	9310.84	8777.65	9909.9	11491.7	10100.6	8654.34	8002.34
65.8	9434.18	10432.4	9193.53	8674.43	9772.53	11348.1	9963.91	8548.23	7916.22
66	9311.02	10312.7	9078.18	8572.73	9637.43	11205.4	9827.06	8443.77	7830.99
66.2	9189.96	10194.7	8965.18	8472.51	9504.5	11064	9690.23	8341	7746.85
66.4	9070.7	10078.3	8854.13	8373.88	9373.88	10923.8	9553.96	8240.33	7663.86
66.6	8953.18	9963.41	8744.9	8276.46	9245.85	10785.1	9418.09	8141.35	7582.05
66.8	8837.51	9850.49	8637.46	8180.62	9120.03	10648	9282.43	8044.2	7501.37
67	8724.24	9738.63	8531.89	8085.62	8996.38	10512.3	9147.64	7948.69	7422.22
67.2	8612.75	9627.82	8427.96	7991.83	8874.54	10378.1	9013.26	7854.72	7344.67
67.4	8503.28	9517.9	8325.75	7899.04	8754.62	10245.4	8878.94	7762.17	7268.91
67.6	8395.75	9409.2	8225.04	7807.48	8636.44	10113.6	8745.16	7671.41	7195
67.8	8289.46	9301.12	8125.91	7716.98	8519.99	9983.24	8612.48	7582.34	7122.48
68	8184.45	9194.53	8028.2	7628.34	8405.34	9854.85	8480.62	7494.72	7051.09
68.2	8080.98	9089.14	7932.35	7541.23	8293.04	9728.12	8350.22	7408.81	6980.57
68.4	7979.45	8985.24	7838.27	7455.95	8182.82	9603.99	8221.79	7324.47	6910.68
68.6	7879.66	8882.51	7745.73	7372.17	8074.92	9482.42	8094.79	7241.26	6841.28
68.8	7782.4	8781.06	7654.87	7289.83	7969.5	9363.09	7969.18	7159.15	6773.06
69	7687.33	8680.64	7565.62	7208.62	7866.28	9245.41	7845.24	7078.44	6705.84
69.2	7594.6	8580.66	7477.3	7128.5	7764.82	9129.47	7722.58	6998.69	6639.91
69.4	7503.19	8481.09	7390.59	7049.15	7665.74	9014.48	7601.15	6920.05	6575.16
69.6	7413.52	8381.91	7305.71	6971.01	7568.32	8900.83	7481.5	6842.64	6511.95
69.8	7325.43	8283.18	7222.54	6894.4	7472.54	8788.95	7363.47	6766.55	6449.51
70	7238.69	8184.64	7141.09	6818.83	7378.37	8679.01	7247.18	6691.6	6388.33
70.2	7153.43	8086.88	7061.22	6744.28	7286.19	8571.23	7132.93	6617.78	6328.11
70.4	7070.38	7989.82	6982.48	6670.94	7195.44	8466.23	7020.5	6545.04	6269.17
70.6	6989.05	7893.23	6904.86	6598.85	7106.95	8363.62	6910.18	6473.41	6211.3
70.8	6909.36	7796.86	6828.34	6527.72	7020.46	8262.8	6802.04	6402.72	6154.87
71	6831.27	7700.43	6753.07	6458.11	6936.6	8163.91	6695.62	6333.01	6099.6
71.2	6754.52	7604.09	6679.38	6390.28	6854.73	8066.84	6591.29	6264.44	6045.49
71.4	6678.77	7507.73	6607.16	6324.13	6774.85	7970.63	6489.55	6196.63	5992.36
71.6	6604.52	7411.45	6536.36	6259.24	6696.78	7875.48	6390.27	6129.57	5940.21
71.8	6531.44	7315.45	6466.79	6195.85	6620.99	7781.82	6293.6	6063.34	5888.99
72	6459.84	7219.75	6398.09	6133.5	6546.51	7689.47	6200.05	5997.7	5838.64
72.2	6389.72	7124.29	6330.48	6072.03	6474.02	7598.26	6109.3	5932.59	5789.39
72.4	6321.13	7028.78	6264.2	6011.66	6403.54	7509.31	6021.2	5868.25	5740.99
72.6	6253.71	6933.63	6199.42	5952.48	6334.96	7422.59	5935.52	5804.63	5693.24
72.8	6187.59	6838.97	6136.52	5894.45	6267.62	7337.52	5852.31	5741.53	5646.15
73	6122.23	6745.5	6075.19	5837.52	6202.03	7254.43	5771.66	5679.28	5599.66
73.2	6057.85	6653.35	6015.25	5781.82	6137.91	7173.67	5693.48	5617.51	5553.47
73.4	5994.23	6563.48	5956.65	5726.95	6075.43	7094.13	5617.48	5556.87	5507.9
73.6	5931.55	6475.96	5898.97	5673.03	6014.59	7015.95	5543.87	5497.37	5463.03
73.8	5869.98	6390.89	5842	5620.01	5955.84	6939.63	5472.19	5439.53	5418.97
74	5810.04	6308.48	5786.66	5568	5899	6864.74	5402.46	5383.17	5375.67
74.2	5751.66	6228.56	5732.58	5517.1	5844.18	6790.99	5334.71	5329.17	5333.06
74.4	5694.98	6151.03	5679.66	5467.38	5790.88	6718.96	5269.39	5276.64	5291.3
74.6	5640.09	6075.78	5628.32	5418.91	5738.8	6648.46	5206.34	5225.91	5250.16
74.8	5586.89	6002.91	5578.64	5371.61	5687.68	6579.5	5146.39	5176.74	5209.25
75	5535.46	5932.38	5529.87	5326.05	5637.99	6511.95	5089.06	5129.52	5168.65
75.2	5485.94	5864.76	5482.69	5281.55	5589.24	6445.97	5034.63	5083.54	5128.53
75.4	5438.49	5799.82	5437	5238.3	5542.08	6381.52	4983.01	5039.32	5088.02
75.6	5393.04	5737.76	5392.68	5196.28	5496.79	6318.4	4934.48	4996.76	5047.26
75.8	5349.42	5678.55	5349.61	5155.53	5453.57	6256.83	4888.52	4955.9	5006.63
76	5307.77	5621.64	5308.2	5115.2	5411.47	6196.98	4845.6	4916.37	4965.86
76.2	5267.74	5566.33	5267.96	5076.08	5371.04	6138.76	4805.55	4878.52	4924.69
76.4	5229.25	5513.3	5228.88	5038.18	5331.74	6082.19	4767.93	4842.38	4883.69
76.6	5191.82	5462.22	5190.81	5001.19	5293.52	6027.28	4732.69	4807.69	4842.68
76.8	5155.84	5412.75	5154.01	4964.94	5256.08	5973.1	4699.67	4774.22	4801.6
77	5120.67	5365.25	5118.12	4929.98	5219.93	5919.55	4668.49	4742.25	4760.6
77.2	5086.44	5320.02	5083.25	4895.7	5184.78	5866.12	4638.89	4711.29	4719.97
77.4	5053.04	5276.16	5049.43	4861.86	5150.72	5812.7	4610.92	4681.28	4679.88
77.6	5021	5233.47	5016.83	4828.66	5117.44	5759.2	4584.29	4652.17	4640.85
77.8	4990.06	5192.41	4985.24	4796.16	5085.11	5706.5	4558.9	4624.08	4602.91
78	4960.26	5152.53	4954.64	4764.16	5053.92	5654.22	4534.63	4596.41	4566.5
78.2	4931.52	5113.84	4925.03	4732.77	5023.57	5602.91	4511.2	4569.87	4531.8
78.4	4903.98	5076.35	4896.53	4701.92	4994.21	5552.23	4488.7	4544.14	4499.1
78.6	4877.28	5039.95	4869.03	4671.44	4966.08	5502.1	4466.85	4519.21	4468.24
78.8	4851.3	5004.56	4842.18	4641.28	4938.97	5451.68	4445.81	4495.18	4439.41
79	4826.18	4970.07	4816.45	4611.02	4912.51	5401.35	4425.48	4472.44	4412.64
79.2	4801.85	4936.36	4791.65	4580.89	4887.13	5350.46	4406.21	4450.38	4387.71
79.4	4778.05	4903.41	4767.57	4550.87	4862.53	5299.37	4387.5	4429.09	4364.36
79.6	4754.96	4871.69	4744.03	4520.99	4838.52	5248.17	4369.57	4408.46	4342.54
79.8	4732.36	4840.51	4721.33	4491.23	4815.28	5197.22	4352.12	4388.25	4322.13
80	4710.37	4810.29	4699.17	4462.02	4792.77	5147.03	4335.36	4368.3	4302.87
80.2	4689.16	4780.93	4677.66	4433.23	4770.84	5098.29	4319.08	4348.77	4284.58
80.4	4668.54	4752.38	4656.94	4404.84	4749.76	5050.85	4303.81	4329.61	4267.38
80.6	4648.58	4724.2	4636.89	4377.02	4729.49	5005.07	4289.17	4311.13	4251.02
80.8	4629.59	4696.97	4617.77	4350.28	4709.94	4961.22	4275.23	4293.19	4235.41
81	4611.29	4670.27	4599.35	4324.37	4691.13	4919.07	4261.79	4275.78	4220.28
81.2	4593.46	4644.22	4581.64	4299.43	4672.95	4878.49	4248.53	4258.97	4205.96
81.4	4576.42	4618.96	4564.35	4276.16	4654.99	4839.82	4235.11	4242.74	4191.77
81.6	4559.72	4594.56	4547.94	4254.1	4637.38	4803.13	4221.95	4226.98	4178.05
81.8	4543.22	4570.88	4532.02	4232.87	4620.28	4768.46	4209.14	4212.03	4164.68
82	4527.04	4548.27	4516.57	4213.06	4603.58	4735.5	4196.57	4197.91	4151.65
82.2	4511.2	4526.33	4501.52	4194.48	4587.46	4704.6	4184.72	4184.5	4138.8
82.4	4495.7	4505.44	4487.07	4176.47	4572.09	4675.73	4173.51	4171.81	4126.56
82.6	4480.73	4485.4	4472.95	4159.62	4557.33	4648.25	4162.78	4159.64	4114.58
82.8	4466.57	4466.18	4459.2	4143.85	4542.96	4622.42	4152.3	4147.78	4102.89
83	4452.88	4447.71	4446.05	4128.67	4529.08	4598.18	4142.09	4136.18	4091.74
83.2	4439.69	4430.39	4433.42	4114.09	4515.34	4575.05	4132.05	4124.67	4080.93
83.4	4426.79	4413.41	4421.36	4100.41	4502.05	4552.62	4122.17	4113.21	4070.32
83.6	4414.25	4397.34	4409.72	4087.32	4489.03	4531.56	4112.37	4101.98	4059.88
83.8	4401.67	4382.23	4398.3	4074.78	4476.47	4511.09	4102.72	4090.96	4049.67
84	4389.31	4367.86	4386.97	4062.84	4464.39	4491.44	4093.33	4080.08	4039.44
84.2	4377.24	4354.12	4376.12	4051.55	4453.06	4472.65	4083.84	4069.76	4029.29
84.4	4365.4	4341.57	4365.38	4040.48	4442.11	4454.82	4074.56	4059.85	4019.4
84.6	4353.85	4329.71	4355.81	4030.06	4431.85	4437.99	4065.19	4050.55	4010.03
84.8	4342.47	4318.06	4346.35	4019.75	4421.81	4421.45	4055.81	4041.45	4000.61
85	4331.47	4307.42	4339.44	4010.58	4412.45	4406.92	4046.24	4033.3	3992.38
